# Supplementary material for: Isolation and characterization of extracellular vesicles from biotechnologically important fungus Aureobasidium pullulans
Source: Fungal Biol Biotechnol. 2022 Nov 1;9:16. doi: 10.1186/s40694-022-00146-7 (PMC9628041; doi:10.1186/s40694-022-00146-7)
Supplement: Supplementary file 1 — Additional file 1: List of all 642 proteins detected by mass spectrometry in EV-enriched samples from A. pullulans. [file 40694_2022_146_MOESM1_ESM.xlsx]

## Sheet: Sheet1
Uniprot ID	Family name	Molecular Function	Biological Process	Cellular Component
A0A074VEI8	Acylphosphatase	ATP hydrolysis activity (GO:0016887); polyubiquitin modification-dependent protein binding (GO:0031593)	autophagosome maturation (GO:0097352); protein quality control for misfolded or incompletely synthesized proteins (GO:0006515); mitotic spindle organization (GO:0007052); mitotic nuclear division (GO:0140014); organelle disassembly (GO:1903008); intracellular protein transport (GO:0006886); ubiquitin-dependent ERAD pathway (GO:0030433); cellular response to misfolded protein (GO:0071218)	endoplasmic reticulum membrane (GO:0005789); membrane protein complex (GO:0098796); nucleus (GO:0005634); cytosol (GO:0005829); endoplasmic reticulum protein-containing complex (GO:0140534); vacuole (GO:0005773); plasma membrane (GO:0005886)
A0A074VGG8	Tubulin beta-2 chain	GTP binding (GO:0005525); structural constituent of cytoskeleton (GO:0005200)	mitotic nuclear division (GO:0140014); microtubule cytoskeleton organization (GO:0000226)	cytoplasm (GO:0005737); microtubule (GO:0005874)
A0A074VIU7	40S ribosomal protein S23	structural constituent of ribosome (GO:0003735)	translational elongation (GO:0006414)	cytosolic small ribosomal subunit (GO:0022627)
A0A074VKZ2	Argininosuccinate synthase	ligase activity (GO:0016874)	amide biosynthetic process (GO:0043604); glutamine family amino acid metabolic process (GO:0009064); alpha-amino acid biosynthetic process (GO:1901607); cellular modified amino acid metabolic process (GO:0006575)	cytoplasm (GO:0005737)
A0A074VMS5	40S ribosomal protein S3a-1-related			cytosol (GO:0005829)
A0A074VQY2	Flavin oxidoreductase, putative			intracellular anatomical structure (GO:0005622)
A0A074VS42	Peptidyl-prolyl cis-trans isomerase B			intracellular membrane-bounded organelle (GO:0043231); membrane (GO:0016020)
A0A074VVG5	Ribosomal protein L30
A0A074W0M4	Small nuclear ribonucleoprotein Sm D2		spliceosomal snRNP assembly (GO:0000387)	Lsm2-8 complex (GO:0120115); catalytic step 2 spliceosome (GO:0071013); precatalytic spliceosome (GO:0071011); U4/U6 x U5 tri-snRNP complex (GO:0046540); membrane (GO:0016020); U5 snRNP (GO:0005682); Prp19 complex (GO:0000974); U2 snRNP (GO:0005686); U1 snRNP (GO:0005685); U6 snRNP (GO:0005688); U4 snRNP (GO:0005687)
A0A074W371	ADP/ATP translocase	antiporter activity (GO:0015297); active ion transmembrane transporter activity (GO:0022853); organic anion transmembrane transporter activity (GO:0008514); carbohydrate derivative transmembrane transporter activity (GO:1901505); purine nucleotide transmembrane transporter activity (GO:0015216)
A0A074W5E0	RRM domain-containing protein	structural constituent of ribosome (GO:0003735)		cytosolic small ribosomal subunit (GO:0022627)
A0A074W5U4	RuvB-like 2	ATP hydrolysis activity (GO:0016887); DNA helicase activity (GO:0003678)	chromatin remodeling (GO:0006338); ribonucleoprotein complex assembly (GO:0022618); transcription by RNA polymerase II (GO:0006366); histone acetylation (GO:0016573); regulation of transcription by RNA polymerase II (GO:0006357)	NuA4 histone acetyltransferase complex (GO:0035267); membrane (GO:0016020); Swr1 complex (GO:0000812); Ino80 complex (GO:0031011)
A0A074W6W6	Glycoside hydrolase	glucosidase activity (GO:0015926)	macromolecule catabolic process (GO:0009057); carbohydrate catabolic process (GO:0016052); cellular glucan metabolic process (GO:0006073)	extracellular region (GO:0005576); cell surface (GO:0009986)
A0A074W8H3	Ubiquitin-60S ribosomal protein L40	ubiquitin protein ligase binding (GO:0031625)	modification-dependent protein catabolic process (GO:0019941); protein ubiquitination (GO:0016567)	nucleus (GO:0005634); cytoplasm (GO:0005737); membrane (GO:0016020)
A0A074WCW3	Cell wall assembly regulator SMI1
A0A074WEH5	Thioredoxin-like protein 1
A0A074WKV0	ADP ribosylation factor	GTP binding (GO:0005525)	vesicle-mediated transport (GO:0016192); intracellular protein transport (GO:0006886)	cytoplasm (GO:0005737)
A0A074WKZ9	E set domain-containing protein	protein binding (GO:0005515); GTPase activity (GO:0003924); GDP binding (GO:0019003); GTPase regulator activity (GO:0030695)	Rho protein signal transduction (GO:0007266)	membrane (GO:0016020); cytosol (GO:0005829)
A0A074WT83	Histone H3
A0A074WTR2	Carnosine dipeptidase 2, isoform A	peptidase activity (GO:0008233)	proteolysis (GO:0006508)
A0A074WUD4	Tubulin alpha-2 chain	GTP binding (GO:0005525); structural constituent of cytoskeleton (GO:0005200)	mitotic nuclear division (GO:0140014); microtubule cytoskeleton organization (GO:0000226)	cytoplasm (GO:0005737); microtubule (GO:0005874)
A0A074WV07	Proteasome subunit alpha type-5			nucleus (GO:0005634); membrane (GO:0016020); proteasome complex (GO:0000502)
A0A074WVJ1	Ribosomal protein S16	RNA binding (GO:0003723); structural constituent of ribosome (GO:0003735)	maturation of SSU-rRNA from tricistronic rRNA transcript (SSU-rRNA, 5.8S rRNA, LSU-rRNA) (GO:0000462)	cytosolic small ribosomal subunit (GO:0022627)
A0A074WW36	Small ubiquitin-related modifier 1	ubiquitin-like protein ligase binding (GO:0044389)	protein sumoylation (GO:0016925)	nucleus (GO:0005634); membrane (GO:0016020)
A0A074WXK7	Proteasome subunit alpha type-3			nucleus (GO:0005634); membrane (GO:0016020); proteasome complex (GO:0000502)
A0A074X1A7	CBM1 domain-containing protein		macromolecule catabolic process (GO:0009057); glucan metabolic process (GO:0044042); carbohydrate catabolic process (GO:0016052)
A0A074X1J3	Spermidine synthase
A0A074X1P9	2-oxoglutarate (2OG) and Fe(II)-dependent oxygenase superfamily protein
A0A074X1T3	ATP-dependent RNA helicase DDX52-related		maturation of SSU-rRNA (GO:0030490)	membrane (GO:0016020); t-UTP complex (GO:0034455); 90S preribosome (GO:0030686)
A0A074X1V4	Aspergillopepsin-1-related
A0A074X3E0	ATPase Get3	ATP hydrolysis activity (GO:0016887)
A0A074X3M2	GMC_OxRdtase_N domain-containing protein	oxidoreductase activity (GO:0016491)
A0A074X3M9	Aspergillopepsin-1-related
A0A074X4Q3	Hyperkinetic, isoform M
A0A074X5D3	Exportin-2	binding (GO:0005488)	protein import into nucleus (GO:0006606); protein export from nucleus (GO:0006611)	nuclear envelope (GO:0005635); cytosol (GO:0005829); vacuole (GO:0005773); plasma membrane (GO:0005886)
A0A074X671	3-hydroxy-3-methylglutaryl coenzyme A synthase	acyltransferase activity (GO:0016746)	acyl-CoA metabolic process (GO:0006637); phospholipid biosynthetic process (GO:0008654)
A0A074X797	Allantoicase-related
A0A074X7J3	NADP-specific glutamate dehydrogenase 1-related	oxidoreductase activity (GO:0016491)	glutamate metabolic process (GO:0006536); alpha-amino acid biosynthetic process (GO:1901607)	cytosol (GO:0005829)
A0A074X7Q5	Glucan 1,3-beta-glucosidase, putative
A0A074X7U1	ATP synthase subunit gamma		ATP synthesis coupled proton transport (GO:0015986)
A0A074X8M6	ATP-dependent kinase YFH7			cytoplasm (GO:0005737)
A0A074X8S7	Nuclear autoantigenic sperm protein nasp -related	histone binding (GO:0042393)	histone exchange (GO:0043486); protein localization to organelle (GO:0033365); DNA replication-independent chromatin assembly (GO:0006336); nucleosome assembly (GO:0006334)	membrane (GO:0016020); nucleoplasm (GO:0005654)
A0A074X8T7	Transaldolase			intracellular anatomical structure (GO:0005622)
A0A074X966	60S ribosomal protein L35a
A0A074X9L4	Alanyl-tRNA synthetase	ATP binding (GO:0005524); catalytic activity, acting on RNA (GO:0140098); carboxylic ester hydrolase activity (GO:0052689); ligase activity (GO:0016874)	cellular amino acid metabolic process (GO:0006520); translational elongation (GO:0006414); tRNA modification (GO:0006400)
A0A074X9P8	FMN hydroxy acid dehydrogenase domain-containing protein
A0A074XA92	AB hydrolase-1 domain-containing protein	structural constituent of ribosome (GO:0003735); mRNA binding (GO:0003729); rRNA binding (GO:0019843)	maturation of SSU-rRNA from tricistronic rRNA transcript (SSU-rRNA, 5.8S rRNA, LSU-rRNA) (GO:0000462); ribonucleoprotein complex assembly (GO:0022618); translational elongation (GO:0006414); non-membrane-bounded organelle assembly (GO:0140694)	cytosolic small ribosomal subunit (GO:0022627)
A0A074XA98	DUF1749-domain-containing protein
A0A074XAA4	DNAj-like-2, isoform A	chaperone binding (GO:0051087)	protein folding (GO:0006457)	cytosol (GO:0005829)
A0A074XAC2	Methylthioadenosine/purine nucleoside phosphorylase	pentosyltransferase activity (GO:0016763)		cytoplasm (GO:0005737)
A0A074XAF5	Short-chain dehydrogenase/reductase PKFC
A0A074XAW0	Translationally-controlled tumor protein	calcium ion binding (GO:0005509)		cytoplasm (GO:0005737)
A0A074XBN6	Ribosomal protein S13			cytosol (GO:0005829); small ribosomal subunit (GO:0015935)
A0A074XBQ6	Metallo-dependent hydrolase	deaminase activity (GO:0019239)		cytosol (GO:0005829)
A0A074XBS4	60S ribosomal protein L12	structural constituent of ribosome (GO:0003735); rRNA binding (GO:0019843)	translational elongation (GO:0006414)	cytosolic large ribosomal subunit (GO:0022625)
A0A074XC00	Homoserine dehydrogenase	oxidoreductase activity, acting on the CH-OH group of donors, NAD or NADP as acceptor (GO:0016616)	aspartate family amino acid biosynthetic process (GO:0009067)
A0A074XC67	Polyketide synthase 1	acyltransferase activity, transferring groups other than amino-acyl groups (GO:0016747)	secondary metabolite biosynthetic process (GO:0044550); fatty acid biosynthetic process (GO:0006633)
A0A074XC99	Meiotic expression up-regulated protein 6
A0A074XCI2	Anthranilate phosphoribosyltransferase		alpha-amino acid biosynthetic process (GO:1901607); aromatic amino acid family metabolic process (GO:0009072); cellular nitrogen compound biosynthetic process (GO:0044271); heterocycle biosynthetic process (GO:0018130); organic cyclic compound biosynthetic process (GO:1901362); aromatic compound biosynthetic process (GO:0019438); cellular biogenic amine metabolic process (GO:0006576)	cytosol (GO:0005829)
A0A074XDG5	Serine-pyruvate aminotransferase	transaminase activity (GO:0008483)	alpha-amino acid biosynthetic process (GO:1901607)	peroxisome (GO:0005777); membrane (GO:0016020)
A0A074XDJ0	Uncharacterized protein
A0A074XDZ8	Phenolic acid decarboxylase padc
A0A074XE87	Threonine dehydratase, mitochondrial	lyase activity (GO:0016829)	carboxylic acid catabolic process (GO:0046395); alpha-amino acid biosynthetic process (GO:1901607); aspartate family amino acid metabolic process (GO:0009066); organonitrogen compound catabolic process (GO:1901565); branched-chain amino acid biosynthetic process (GO:0009082)
A0A074XF13	FK506-binding protein 1b
A0A074XFE6	Tetratricopeptide	binding (GO:0005488); molecular adaptor activity (GO:0060090)	ubiquitin-dependent ERAD pathway (GO:0030433); posttranslational protein targeting to endoplasmic reticulum membrane (GO:0006620)	membrane (GO:0016020); cytosol (GO:0005829); protein-containing complex (GO:0032991)
A0A074XFK1	Prolyl 3-hydroxylase OGFOD1
A0A074XG02	Dihydrolipoyllysine-residue succinyltransferase component of 2-oxoglutarate dehydrogenase comple
A0A074XG10	Transcription factor A
A0A074XG49	HIV Tat-specific factor 1	RNA binding (GO:0003723)		membrane (GO:0016020); U2-type spliceosomal complex (GO:0005684); U2 snRNP (GO:0005686)
A0A074XGM5	40S ribosomal protein S11	structural constituent of ribosome (GO:0003735)		cytosolic small ribosomal subunit (GO:0022627)
A0A074XGS6	M cell-type agglutination protein mam3-related
A0A074XH32	mRNA turnover protein 4 homolog	RNA binding (GO:0003723)	ribosomal large subunit biogenesis (GO:0042273); nuclear-transcribed mRNA catabolic process (GO:0000956); rRNA processing (GO:0006364)	membrane (GO:0016020); nucleolus (GO:0005730); preribosome, large subunit precursor (GO:0030687)
A0A074XH40	Tropomyosin-1, isoforms 33/34
A0A074XHE2	Proteasome subunit beta type-2	peptidase activity (GO:0008233)		nucleus (GO:0005634); membrane (GO:0016020); cytosol (GO:0005829); proteasome complex (GO:0000502)
A0A074XHK8	WD repeat-containing protein 1	actin filament binding (GO:0051015)	positive regulation of supramolecular fiber organization (GO:1902905); regulation of actin filament depolymerization (GO:0030834); positive regulation of cytoskeleton organization (GO:0051495); actin filament depolymerization (GO:0030042)	cortical actin cytoskeleton (GO:0030864)
A0A074XHP5	Glycosidase CRH1-related	glycosyltransferase activity (GO:0016757)	fungal-type cell wall organization (GO:0031505); amino sugar metabolic process (GO:0006040); aminoglycan metabolic process (GO:0006022)	fungal-type cell wall (GO:0009277)
A0A074XI38	Elongation factor 1-gamma		translational elongation (GO:0006414)	nucleus (GO:0005634); cytoplasm (GO:0005737); membrane (GO:0016020)
A0A074XI48	Eukaryotic translation initiation factor 2 subunit 2	translation initiation factor activity (GO:0003743)	ribonucleoprotein complex assembly (GO:0022618); cytoplasmic translational initiation (GO:0002183); translational elongation (GO:0006414)
A0A074XI57	Cyclase, putative	carboxylic ester hydrolase activity (GO:0052689)
A0A074XIP6	Rab proteins geranylgeranyltransferase component A		vesicle-mediated transport (GO:0016192); protein prenylation (GO:0018342)	nucleus (GO:0005634); transferase complex (GO:1990234); membrane (GO:0016020); cytosol (GO:0005829)
A0A074XIP8	Branched-chain-amino-acid aminotransferase 3	transaminase activity (GO:0008483)
A0A074XJB1	ATP synthase subunit O	proton transmembrane transporter activity (GO:0015078); cation channel activity (GO:0005261); ligase activity (GO:0016874)	mitochondrial transmembrane transport (GO:1990542); oxidative phosphorylation (GO:0006119); mitochondrial transport (GO:0006839); ATP synthesis coupled proton transport (GO:0015986)	mitochondrial proton-transporting ATP synthase complex, coupling factor F (o) (GO:0000276)
A0A074XJB5	Heat shock protein 83	unfolded protein binding (GO:0051082)	cellular response to heat (GO:0034605); protein folding (GO:0006457); protein stabilization (GO:0050821)	perinuclear region of cytoplasm (GO:0048471); cytosol (GO:0005829); plasma membrane (GO:0005886)
A0A074XJX6	Pyruvate dehydrogenase complex protein X component	catalytic activity, acting on a protein (GO:0140096); acetyltransferase activity (GO:0016407)
A0A074XK54	Oxidase, putative	oxidoreductase activity (GO:0016491)
A0A074XK68	Receptor for activated protein kinase C Rack1	protein kinase C binding (GO:0005080); ribosome binding (GO:0043022)	positive regulation of protein phosphorylation (GO:0001934); protein phosphorylation (GO:0006468); translational elongation (GO:0006414)	nucleus (GO:0005634); membrane (GO:0016020); cytosol (GO:0005829)
A0A074XK98	Protein MEMO1
A0A074XKA2	cAMP-dependent protein kinase regulatory chain
A0A074XKR6	Glyceraldehyde 3-phosphate dehydrogenase	oxidoreductase activity, acting on the aldehyde or oxo group of donors, NAD or NADP as acceptor; NADP binding; NAD binding	glucose metabolic process
A0A074XKW0	Glucan endo-1,3-beta-glucosidase eglC-related	glucosidase activity (GO:0015926); transferase activity (GO:0016740)	cell wall organization (GO:0071555)	fungal-type cell wall (GO:0009277); extracellular region (GO:0005576); cell surface (GO:0009986)
A0A074XLP1	Serine carboxypeptidase Ybr139w-related	carboxypeptidase activity (GO:0004180); serine-type peptidase activity (GO:0008236)		membrane (GO:0016020); fungal-type vacuole (GO:0000324)
A0A074XLR9	Glutamyl-tRNA synthetase	catalytic activity, acting on RNA (GO:0140098); ligase activity (GO:0016874)	cellular amino acid metabolic process (GO:0006520); tRNA metabolic process (GO:0006399); translational elongation (GO:0006414)	cytosol (GO:0005829)
A0A074XLT7	Parafibromin	RNA polymerase II complex binding (GO:0000993)	positive regulation of transcription elongation from RNA polymerase II promoter (GO:0032968); ribonucleoprotein complex assembly (GO:0022618); mRNA 3'-end processing (GO:0031124); transcription elongation from RNA polymerase II promoter (GO:0006368)	transcription elongation factor complex (GO:0008023); RNA polymerase II, holoenzyme (GO:0016591); membrane (GO:0016020)
A0A074XMD6	Eukaryotic translation initiation factor 4E homologous protein, isoform B	translation initiation factor activity (GO:0003743); RNA cap binding (GO:0000339)		cytoplasm (GO:0005737); protein-containing complex (GO:0032991)
A0A074XMR4	Phosphoglycerate mutase family protein, putative	phosphatase activity (GO:0016791)		cytoplasm (GO:0005737)
A0A074XMZ3	Nuclear pore complex protein similar to S. cerevisiae NUP2
A0A074XN36	Importin subunit beta-1	signal sequence binding (GO:0005048)	protein import into nucleus (GO:0006606)	nucleus (GO:0005634); cytoplasm (GO:0005737); membrane (GO:0016020)
A0A074XN62	Eukaryotic translation initiation factor 5A	translation elongation factor activity (GO:0003746)	positive regulation of translation (GO:0045727); translational elongation (GO:0006414)
A0A074XN90	Thioredoxin-like protein 1
A0A074XNA6	Phosphomannomutase	intramolecular transferase activity (GO:0016866)	hexose metabolic process (GO:0019318); protein N-linked glycosylation (GO:0006487)	cytosol (GO:0005829)
A0A074XNB6	Aspartate aminotransferase
A0A074XNM0	Dehydrogenase/reductase family protein, putative
A0A074XNR6	Luminal-binding protein 4-like	ATP hydrolysis activity (GO:0016887); ATP binding (GO:0005524); heat shock protein binding (GO:0031072); unfolded protein binding (GO:0051082); misfolded protein binding (GO:0051787)	endoplasmic reticulum unfolded protein response (GO:0030968); chaperone cofactor-dependent protein refolding (GO:0051085); ubiquitin-dependent ERAD pathway (GO:0030433)	endoplasmic reticulum lumen (GO:0005788); nucleus (GO:0005634); endoplasmic reticulum protein-containing complex (GO:0140534); vacuole (GO:0005773); plasma membrane (GO:0005886)
A0A074XNS0	Mannose-1-phosphate guanyltransferase alpha	nucleotidyltransferase activity (GO:0016779)		cytoplasm (GO:0005737)
A0A074XNU9	60S ribosomal protein L14	RNA binding (GO:0003723); structural constituent of ribosome (GO:0003735)	ribosomal large subunit biogenesis (GO:0042273)	cytosolic large ribosomal subunit (GO:0022625)
A0A074XP58	Pre-mRNA-splicing factor SLU7		RNA splicing (GO:0008380)	membrane (GO:0016020); spliceosomal complex (GO:0005681)
A0A074XPA9	Hypoxanthine-guanine phosphoribosyltransferase
A0A074XPF2	Glycosyl hydrolase family 71 protein	glucosidase activity (GO:0015926)	fungal-type cell wall organization (GO:0031505); conjugation with cellular fusion (GO:0000747); plasma membrane fusion (GO:0045026); cellular component disassembly (GO:0022411)
A0A074XPU3	Cell division control protein 10	GTPase activity (GO:0003924); binding (GO:0005488); molecular adaptor activity (GO:0060090)	cytoskeleton-dependent cytokinesis (GO:0061640); membrane fission (GO:0090148); cellular protein localization (GO:0034613)	microtubule cytoskeleton (GO:0015630); cell division site (GO:0032153); cell cortex (GO:0005938); protein-containing complex (GO:0032991)
A0A074XPZ0	60S ribosomal protein L9	structural constituent of ribosome (GO:0003735)	cytoplasmic translation (GO:0002181); translational elongation (GO:0006414)	cytosolic large ribosomal subunit (GO:0022625)
A0A074XQJ2	Translin	RNA binding (GO:0003723)		nucleus (GO:0005634); cytoplasm (GO:0005737); membrane (GO:0016020)
A0A074XQL8	NAD(P)-binding Rossmann-fold superfamily protein	oxidoreductase activity (GO:0016491)	generation of precursor metabolites and energy (GO:0006091); NADP metabolic process (GO:0006739)	cytoplasm (GO:0005737)
A0A074XR58	Galactose-1-phosphate uridylyltransferase	nucleotidyltransferase activity (GO:0016779)	hexose metabolic process (GO:0019318); small molecule catabolic process (GO:0044282); carbohydrate catabolic process (GO:0016052)	cytoplasm (GO:0005737)
A0A074XRD7	Asparagine synthetase [glutamine-hydrolyzing]	ligase activity (GO:0016874)	aspartate family amino acid biosynthetic process (GO:0009067)
A0A074XRG3	Uncharacterized protein
A0A074XRG5	Dynein light chain Tctex-type	protein binding (GO:0005515)	microtubule-based movement (GO:0007018)	cytoplasmic dynein complex (GO:0005868); cytoplasm (GO:0005737)
A0A074XRK8	Cullin-associated NEDD8-dissociated protein 1		protein-containing complex assembly (GO:0065003); protein ubiquitination (GO:0016567)	nucleus (GO:0005634); membrane (GO:0016020)
A0A074XS40	DUF1996 domain-containing protein
A0A074XS64	Thiamine biosynthetic bifunctional enzyme	transferase activity, transferring alkyl or aryl (other than methyl) groups (GO:0016765)	cellular nitrogen compound biosynthetic process (GO:0044271); heterocycle biosynthetic process (GO:0018130); sulfur compound metabolic process (GO:0006790); organic cyclic compound biosynthetic process (GO:1901362); alcohol biosynthetic process (GO:0046165); organonitrogen compound biosynthetic process (GO:1901566); aromatic compound biosynthetic process (GO:0019438); pyrimidine-containing compou…	cytoplasm (GO:0005737)
A0A074XS73	Diphosphomevalonate decarboxylase
A0A074XSG1	Dehydrogenases
A0A074XSL2	NAD(P)-binding protein
A0A074XSP2	Succinate-CoA ligase [ADP-forming] subunit beta	ligase activity, forming carbon-sulfur bonds (GO:0016877)	acyl-CoA metabolic process (GO:0006637); tricarboxylic acid cycle (GO:0006099)	catalytic complex (GO:1902494); membrane (GO:0016020); mitochondrion (GO:0005739)
A0A074XT59	Proteasome subunit beta type-1
A0A074XTD2	Cleavage and polyadenylation specificity factor subunit 1		mRNA polyadenylation (GO:0006378)	nucleus (GO:0005634); membrane (GO:0016020)
A0A074XTJ2	Dual specificity phosphatase catalytic domain protein	nucleotidyltransferase activity (GO:0016779)	mRNA processing (GO:0006397)
A0A074XUN8	39S ribosomal protein L12
A0A074XUT5	UBX domain-containing protein 4
A0A074XUX0	Moca-cyp, isoform A			intracellular membrane-bounded organelle (GO:0043231); membrane (GO:0016020)
A0A074XUX5	Cycloisomerase 2 family protein	carboxylic ester hydrolase activity (GO:0052689)
A0A074XVA8	Hypothetical pyrroline-5-carboxylate reductase	oxidoreductase activity (GO:0016491)	glutamine family amino acid metabolic process (GO:0009064); alpha-amino acid biosynthetic process (GO:1901607); heterocycle biosynthetic process (GO:0018130); organic cyclic compound biosynthetic process (GO:1901362)
A0A074XVI4	Glucosamine 6-phosphate n-acetyltransferase	small molecule binding (GO:0036094); carbohydrate binding (GO:0030246); N-acetyltransferase activity (GO:0008080)	UDP-N-acetylglucosamine metabolic process (GO:0006047); nucleobase-containing compound biosynthetic process (GO:0034654); carbohydrate derivative biosynthetic process (GO:1901137)	Golgi apparatus (GO:0005794); endoplasmic reticulum (GO:0005783); endoplasmic reticulum-Golgi intermediate compartment (GO:0005793); vacuole (GO:0005773); plasma membrane (GO:0005886)
A0A074XVR2	CCT-theta	unfolded protein binding (GO:0051082)	protein folding (GO:0006457)	chaperonin-containing T-complex (GO:0005832)
A0A074XVW5	Dihydroorotase	hydrolase activity, acting on carbon-nitrogen (but not peptide) bonds, in cyclic amides (GO:0016812)	pyrimidine nucleobase metabolic process (GO:0006206); pyrimidine nucleotide biosynthetic process (GO:0006221)	cytoplasm (GO:0005737)
A0A074XWC8	Proliferation-associated protein 2G4
A0A074XWL5	Putative mitochondrial Hsp70 chaperone	ATP hydrolysis activity (GO:0016887); ATP binding (GO:0005524); heat shock protein binding (GO:0031072); unfolded protein binding (GO:0051082); misfolded protein binding (GO:0051787)	chaperone cofactor-dependent protein refolding (GO:0051085); cellular response to unfolded protein (GO:0034620)	membrane (GO:0016020); mitochondrion (GO:0005739)
A0A074XWV5	Phosphoglycerate mutase-like protein	phosphatase activity (GO:0016791)
A0A074XWV6	Glycerol 2-dehydrogenase (NADP+)-related	oxidoreductase activity, acting on the CH-OH group of donors, NAD or NADP as acceptor (GO:0016616)		cytosol (GO:0005829)
A0A074XX92	Farnesyl pyrophosphate synthase	prenyltransferase activity (GO:0004659)	phospholipid biosynthetic process (GO:0008654)	cytoplasm (GO:0005737)
A0A074XXB2	V-type proton ATPase catalytic subunit A	ATP hydrolysis activity (GO:0016887); proton transmembrane transporter activity (GO:0015078); active ion transmembrane transporter activity (GO:0022853)	proton transmembrane transport (GO:1902600)
A0A074XXE3	Eukaryotic translation initiation factor 4B
A0A074XXE9	Nucleoside diphosphate kinase	nucleoside diphosphate kinase activity (GO:0004550)
A0A074XYX9	Arom/dehydroquinate synthase	transferase activity, transferring alkyl or aryl (other than methyl) groups (GO:0016765)	carboxylic acid biosynthetic process (GO:0046394)
A0A074XZ52	BSD domain-containing protein 1			cytoplasm (GO:0005737)
A0A074XZA7	Uncharacterized protein
A0A074XZB5	phosphatase	phosphoric ester hydrolase activity (GO:0042578)
A0A074XZE4	1,3-beta-glucanosyltransferase GAS2	transferase activity (GO:0016740)	fungal-type cell wall biogenesis (GO:0009272); beta-glucan biosynthetic process (GO:0051274); cell wall macromolecule biosynthetic process (GO:0044038)	fungal-type cell wall (GO:0009277); cytoplasm (GO:0005737)
A0A074XZJ4	Dehydrogenase, putative-related
A0A074XZN1	Phospholipid hydroperoxide glutathione peroxidase
A0A074XZS6	Phosphoribosylaminoimidazole-succinocarboxamide synthase	ligase activity (GO:0016874)	IMP biosynthetic process (GO:0006188)	cytoplasm (GO:0005737)
A0A074XZU1	Inositol-3-phosphate synthase 1	isomerase activity (GO:0016853)	alcohol biosynthetic process (GO:0046165); cellular carbohydrate biosynthetic process (GO:0034637)	cytoplasm (GO:0005737)
A0A074XZV9	SWI/SNF and RSC complexes subunit arp42	chromatin binding (GO:0003682)	histone H4 acetylation (GO:0043967); transcription by RNA polymerase II (GO:0006366); regulation of transcription by RNA polymerase II (GO:0006357)	SWI/SNF complex (GO:0016514); NuA4 histone acetyltransferase complex (GO:0035267); membrane (GO:0016020)
A0A074XZW9	Secretory 31, isoform D		COPII-coated vesicle budding (GO:0090114); endoplasmic reticulum organization (GO:0007029); intracellular protein transport (GO:0006886)	ER to Golgi transport vesicle membrane (GO:0012507); vesicle coat (GO:0030120); endoplasmic reticulum exit site (GO:0070971); vacuole (GO:0005773); plasma membrane (GO:0005886)
A0A074XZY1	Ribosome biogenesis protein BRX1 homolog	RNA binding (GO:0003723)	ribosomal large subunit assembly (GO:0000027)	membrane (GO:0016020); nucleolus (GO:0005730)
A0A074Y037	RNA annealing protein YRA1	mRNA binding (GO:0003729)	mRNA export from nucleus (GO:0006406)	nucleus (GO:0005634); membrane (GO:0016020)
A0A074Y0X4	Ribosome biogenesis protein Nop53	rRNA binding (GO:0019843)	rRNA processing (GO:0006364); ribosomal large subunit assembly (GO:0000027)	membrane (GO:0016020); nucleolus (GO:0005730)
A0A074Y195	Trifunctional purine biosynthetic protein adenosine-3	ligase activity (GO:0016874)	nucleobase metabolic process (GO:0009112); purine nucleotide biosynthetic process (GO:0006164); pigment biosynthetic process (GO:0046148)	cytosol (GO:0005829)
A0A074Y1I7	Uncharacterized protein	inorganic anion transmembrane transporter activity (GO:0015103); ion channel activity (GO:0005216); voltage-gated ion channel activity (GO:0005244)		mitochondrial outer membrane (GO:0005741)
A0A074Y287	MICOS subunit MIC26		inner mitochondrial membrane organization (GO:0007007)	integral component of mitochondrial inner membrane (GO:0031305); inner mitochondrial membrane protein complex (GO:0098800); organelle membrane contact site (GO:0044232)
A0A074Y290	Glucanase B
A0A074Y2H2	Histone chaperone Asf1	histone binding (GO:0042393)	DNA replication-independent chromatin assembly (GO:0006336)
A0A074Y305	AGC/AKT protein kinase Sck1
A0A074Y3M8	Fatty acid repression mutant protein 2-related	oxidoreductase activity, acting on NAD (P)H (GO:0016651)
A0A074Y3P9	HMG box domain-containing protein
A0A074Y5H1	Adenylate kinase 2	kinase activity (GO:0016301); phosphotransferase activity, phosphate group as acceptor (GO:0016776)		membrane (GO:0016020); mitochondrion (GO:0005739)
A0A074Y5L0	POTE ankyrin domain family member E-related	chromatin DNA binding (GO:0031490); protein kinase binding (GO:0019901); nucleosome binding (GO:0031491)	cell motility (GO:0048870); axonogenesis (GO:0007409)	NuA4 histone acetyltransferase complex (GO:0035267); cytoplasm (GO:0005737); plasma membrane region (GO:0098590); synapse (GO:0045202); axon (GO:0030424)
A0A074Y5M7	Acetyl-coa acetyltransferase	acetyltransferase activity (GO:0016407)	fatty acid beta-oxidation (GO:0006635)
A0A074Y666	60S ribosomal protein L8	RNA binding (GO:0003723); structural constituent of ribosome (GO:0003735)	cytoplasmic translation (GO:0002181); translational elongation (GO:0006414)	cytosolic large ribosomal subunit (GO:0022625)
A0A074Y699	5'-amp-activated protein kinase , beta subunit
A0A074Y6B5	Bet v1-like protein
A0A074Y6R9	Cystathionine gamma-lyase	heterocyclic compound binding (GO:1901363); organic cyclic compound binding (GO:0097159); lyase activity (GO:0016829); small molecule binding (GO:0036094); anion binding (GO:0043168)	alpha-amino acid biosynthetic process (GO:1901607); sulfur compound metabolic process (GO:0006790)	cytoplasm (GO:0005737)
A0A074Y6Y2	Short chain dehydrogenase/reductase family
A0A074Y742	Protein Sds23-related
A0A074Y774	Glyco_hydro_cc domain-containing protein		cellular polysaccharide metabolic process (GO:0044264); cell wall macromolecule metabolic process (GO:0044036); fungal-type cell wall organization or biogenesis (GO:0071852)	fungal-type cell wall (GO:0009277)
A0A074Y8L1	NADP-dependent malic enzyme	oxidoreductase activity, acting on the CH-OH group of donors, NAD or NADP as acceptor (GO:0016616)	monocarboxylic acid metabolic process (GO:0032787)	membrane (GO:0016020); mitochondrion (GO:0005739)
A0A074Y8S8	General stress protein 26
A0A074Y9F9	Mitochondrial ribosomal protein S25
A0A074Y9P0	40S ribosomal protein S8	structural constituent of ribosome (GO:0003735)	maturation of SSU-rRNA from tricistronic rRNA transcript (SSU-rRNA, 5.8S rRNA, LSU-rRNA) (GO:0000462)	cytosolic small ribosomal subunit (GO:0022627)
A0A074Y9W6	UTP-glucose-1-phosphate uridylyltransferase
A0A074YA52	40S ribosomal protein S6
A0A074YAQ9	40S ribosomal protein S-1-related	structural constituent of ribosome (GO:0003735)		nucleus (GO:0005634); cytosolic small ribosomal subunit (GO:0022627); membrane (GO:0016020)
A0A074YBR3	60S ribosomal protein L6	RNA binding (GO:0003723); structural constituent of ribosome (GO:0003735)	cytoplasmic translation (GO:0002181); ribosomal large subunit assembly (GO:0000027); translational elongation (GO:0006414)	cytosolic large ribosomal subunit (GO:0022625)
A0A074YD11	Centromere/microtubule binding protein Cbf5	intramolecular transferase activity (GO:0016866)	rRNA modification (GO:0000154); pseudouridine synthesis (GO:0001522); mRNA metabolic process (GO:0016071); snRNA metabolic process (GO:0016073); RNA 3'-end processing (GO:0031123)	catalytic complex (GO:1902494); nuclear protein-containing complex (GO:0140513); membrane (GO:0016020); nucleolus (GO:0005730); sno (s)RNA-containing ribonucleoprotein complex (GO:0005732)
A0A074YDG1	Catechol o-methyltransferase 1-related	O-methyltransferase activity (GO:0008171)
A0A074YE99	ATP phosphoribosyltransferase	pentosyltransferase activity (GO:0016763)	cellular amino acid biosynthetic process (GO:0008652)
A0A074YEU1	ATP synthase subunit D		ATP synthesis coupled proton transport (GO:0015986)	mitochondrial proton-transporting ATP synthase complex, coupling factor F (o) (GO:0000276)
A0A074YF81	ATPase H+ transporting V1 subunit E1A-related	ATP hydrolysis activity (GO:0016887); proton transmembrane transporter activity (GO:0015078); active ion transmembrane transporter activity (GO:0022853)
A0A074YFV6	Aspartyl proteinase
A0A074YGF4	1,4-alpha-D-glucan glucohydrolase	hydrolase activity, hydrolyzing O-glycosyl compounds (GO:0004553)		membrane (GO:0016020); fungal-type vacuole (GO:0000324)
A0A074YH97	Lysophospholipase 1-related	phospholipase A2 activity (GO:0004623)	glycerophospholipid catabolic process (GO:0046475)	cytosol (GO:0005829)
A0A074YHJ0	Protein SGT1 homolog		protein stabilization (GO:0050821)
A0A074YI87	40S ribosomal protein S5-like	structural constituent of ribosome (GO:0003735); mRNA binding (GO:0003729); rRNA binding (GO:0019843)	ribonucleoprotein complex assembly (GO:0022618); ribosomal small subunit biogenesis (GO:0042274); translational elongation (GO:0006414); non-membrane-bounded organelle assembly (GO:0140694)	cytosolic small ribosomal subunit (GO:0022627)
A0A074YII9	Hsc70Cb, isoform G-related		ATP binding; ATP-dependent protein folding chaperone
A0A074YIW6	Chromatin assembly factor 1 subunit B		nucleosome assembly (GO:0006334)	nucleus (GO:0005634); membrane (GO:0016020); protein-containing complex (GO:0032991)
A0A074YJH3	Dynein light chain	protein binding (GO:0005515)	intraciliary transport involved in cilium assembly (GO:0035735); vesicle targeting, trans-Golgi to periciliary membrane compartment (GO:0097712); axoneme assembly (GO:0035082); ciliary transition zone assembly (GO:1905349); protein localization to cilium (GO:0061512)	cytoplasmic dynein complex (GO:0005868)
A0A074YK32	Saccharopine dehydrogenase [NAD(+), L-lysine-forming]	oxidoreductase activity (GO:0016491)	lysine biosynthetic process (GO:0009085)	cytoplasm (GO:0005737)
A0A074YLE9	Zinc-type alcohol dehydrogenase-like protein
A0A074YLQ3	Serine protease AorO, putative	endopeptidase activity (GO:0004175); serine-type peptidase activity (GO:0008236); exopeptidase activity (GO:0008238)	proteolysis (GO:0006508)
A0A074YN22	Chain dehydrogenase, putative
A0A074YN49	T-complex protein 1 subunit beta	unfolded protein binding (GO:0051082)	protein folding (GO:0006457)	chaperonin-containing T-complex (GO:0005832)
A0A074YNI7	Aminopeptidase	zinc ion binding (GO:0008270); aminopeptidase activity (GO:0004177); peptide binding (GO:0042277); metallopeptidase activity (GO:0008237)	peptide metabolic process (GO:0006518); proteolysis (GO:0006508); organonitrogen compound catabolic process (GO:1901565); cellular catabolic process (GO:0044248)	cytoplasm (GO:0005737)
A0A074YNK7	CRAL/TRIO domain-containing protein	phospholipid transporter activity (GO:0005548); phosphatidylinositol binding (GO:0035091)
A0A074YP45	Acetyl-coenzyme A synthetase 2	ligase activity, forming carbon-sulfur bonds (GO:0016877)	acyl-CoA metabolic process (GO:0006637); amide biosynthetic process (GO:0043604); purine ribonucleotide biosynthetic process (GO:0009152)	cytosol (GO:0005829)
A0A074YPD5	Glycine dehydrogenase (decarboxylating)	carboxylic acid binding (GO:0031406); heterocyclic compound binding (GO:1901363); organic cyclic compound binding (GO:0097159); oxidoreductase activity (GO:0016491); cation binding (GO:0043169); small molecule binding (GO:0036094)	alpha-amino acid metabolic process (GO:1901605); carboxylic acid catabolic process (GO:0046395); organonitrogen compound catabolic process (GO:1901565)	oxidoreductase complex (GO:1990204); cytosol (GO:0005829)
A0A074YPJ8	Biosynthesis monooxygenase, putative
A0A074YSE0	UBC core domain-containing protein	ubiquitin conjugating enzyme activity (GO:0061631)	protein K63-linked ubiquitination (GO:0070534); postreplication repair (GO:0006301)	nucleus (GO:0005634); membrane (GO:0016020)
A0A074YSF2	DUF2183 domain-containing protein	phosphatase activity (GO:0016791)	cellular lipid metabolic process (GO:0044255)	actin cortical patch (GO:0030479)
A0A074Z492	Cellulase domain-containing protein	glucosidase activity (GO:0015926)	macromolecule catabolic process (GO:0009057); carbohydrate catabolic process (GO:0016052); cellular glucan metabolic process (GO:0006073)	extracellular region (GO:0005576); cell surface (GO:0009986)
A0A074ZIJ5	Negative regulator of sporulation Mds3-related		cellular homeostasis (GO:0019725); regulation of cellular process (GO:0050794)	membrane (GO:0016020); mitochondrion (GO:0005739); cytosol (GO:0005829)
A0A1A7MDT1	Pyruvate carboxylase	ligase activity (GO:0016874)	hexose biosynthetic process (GO:0019319); glucose metabolic process (GO:0006006); monocarboxylic acid metabolic process (GO:0032787)	cytoplasm (GO:0005737)
A0A1A7MGV6	Succinyl-coA:3-ketoacid-coenzyme A transferase	transferase activity (GO:0016740)
A0A1A7MH00	Mitochondrial import inner membrane translocase subunit TIM44	chaperone binding (GO:0051087)	protein import into mitochondrial matrix (GO:0030150)	mitochondrial inner membrane (GO:0005743)
A0A1A7MIA1	D-xylose reductases	oxidoreductase activity, acting on the CH-OH group of donors, NAD or NADP as acceptor (GO:0016616)		cytosol (GO:0005829)
A0A1A7MJ01	Eukaryotic translation elongation factor 2	translation elongation factor activity (GO:0003746); GTPase activity (GO:0003924); ribosome binding (GO:0043022)	translational elongation (GO:0006414)	cytosol (GO:0005829); ribonucleoprotein complex (GO:1990904)
A0A1A7MJL7	Flavoprotein-like protein Ycp4-related
A0A1A7MK09	Pyruvate kinase	intramolecular transferase activity (GO:0016866); hydro-lyase activity (GO:0016836); oxidoreductase activity (GO:0016491); phosphotransferase activity, alcohol group as acceptor (GO:0016773); kinase activity (GO:0016301)	glycolytic process (GO:0006096)	cytoplasm (GO:0005737)
A0A1A7MKI0	60S ribosomal protein L7	RNA binding (GO:0003723); structural constituent of ribosome (GO:0003735)	maturation of LSU-rRNA from tricistronic rRNA transcript (SSU-rRNA, 5.8S rRNA, LSU-rRNA) (GO:0000463)	cytosolic large ribosomal subunit (GO:0022625)
A0A1A7MKJ1	60S acidic ribosomal protein P2-alpha
A0A1A7MKM7	Aspartate-semialdehyde dehydrogenase	oxidoreductase activity (GO:0016491)	sulfur compound metabolic process (GO:0006790); aspartate family amino acid biosynthetic process (GO:0009067)
A0A1A7MKW1	Serine hydroxymethyltransferase	carboxylic acid binding (GO:0031406); zinc ion binding (GO:0008270); heterocyclic compound binding (GO:1901363); organic cyclic compound binding (GO:0097159); small molecule binding (GO:0036094); transferase activity, transferring one-carbon groups (GO:0016741)	carboxylic acid catabolic process (GO:0046395); cellular amide metabolic process (GO:0043603); alpha-amino acid biosynthetic process (GO:1901607); organonitrogen compound catabolic process (GO:1901565); folic acid-containing compound metabolic process (GO:0006760)	cytoplasm (GO:0005737)
A0A1A7MLE9	40S ribosomal protein S15-4	structural constituent of ribosome (GO:0003735)	ribonucleoprotein complex assembly (GO:0022618); ribosomal small subunit biogenesis (GO:0042274); non-membrane-bounded organelle assembly (GO:0140694)	cytosolic small ribosomal subunit (GO:0022627)
A0A1A7MMW5	Isocitrate dehydrogenase [NAD] subunit beta	oxidoreductase activity, acting on the CH-OH group of donors, NAD or NADP as acceptor (GO:0016616)	secondary alcohol metabolic process (GO:1902652); tricarboxylic acid cycle (GO:0006099); carboxylic acid metabolic process (GO:0019752)	membrane (GO:0016020); mitochondrion (GO:0005739)
A0A1A7MMY4	Bifunctional purine biosynthesis protein ATIC	hydrolase activity, acting on carbon-nitrogen (but not peptide) bonds, in cyclic amidines (GO:0016814); transferase activity, transferring one-carbon groups (GO:0016741)	IMP biosynthetic process (GO:0006188)	cytosol (GO:0005829)
A0A1A7MMY5	Oxysterol-binding protein homolog 4-related	sterol binding (GO:0032934); lipid transporter activity (GO:0005319)	vesicle fusion to plasma membrane (GO:0099500); piecemeal microautophagy of the nucleus (GO:0034727); vesicle budding from membrane (GO:0006900); establishment or maintenance of cell polarity (GO:0007163); membrane invagination (GO:0010324); organelle disassembly (GO:1903008); endocytosis (GO:0006897); nucleus organization (GO:0006997)	intracellular membrane-bounded organelle (GO:0043231); membrane (GO:0016020); cytosol (GO:0005829)
A0A1A7MNB4	U1 small nuclear ribonucleoprotein A	snRNA binding (GO:0017069)	mRNA splicing, via spliceosome (GO:0000398)	membrane (GO:0016020); U1 snRNP (GO:0005685)
A0A1A7MNB6	Co-chaperone protein Daf-41	chaperone binding (GO:0051087); Hsp90 protein binding (GO:0051879)	chaperone-mediated protein complex assembly (GO:0051131); protein folding (GO:0006457)	nucleus (GO:0005634); membrane (GO:0016020); cytosol (GO:0005829)
A0A1A7MND1	Drebrin-like protein	actin filament binding (GO:0051015)	regulation of actin filament polymerization (GO:0030833); actin filament polymerization (GO:0030041)	site of polarized growth (GO:0030427); actin filament (GO:0005884); cortical actin cytoskeleton (GO:0030864); plasma membrane (GO:0005886)
A0A1A7MP02	Phosphohexomutase family member	intramolecular transferase activity (GO:0016866)	carbohydrate metabolic process (GO:0005975)	cytosol (GO:0005829)
A0A1A7MPH0	Serine/threonine-protein phosphatase 2A 65 kDA regulatory subunit A beta isoform	phosphoprotein phosphatase activity (GO:0004721); protein phosphatase binding (GO:0019903); protein phosphatase regulator activity (GO:0019888)	protein dephosphorylation (GO:0006470)	intracellular protein-containing complex (GO:0140535); protein serine/threonine phosphatase complex (GO:0008287); cytoplasm (GO:0005737)
A0A1A7MPX3	Polyadenylate-binding protein 1-like	poly (A) binding (GO:0008143); mRNA 3'-UTR binding (GO:0003730)		nucleus (GO:0005634); cytoplasmic stress granule (GO:0010494); membrane (GO:0016020); cytosol (GO:0005829); ribonucleoprotein complex (GO:1990904)
A0A1A7MQA3	3-isopropylmalate dehydratase
A0A1A7MQA9	60S ribosomal protein L4	RNA binding (GO:0003723); structural constituent of ribosome (GO:0003735)		cytosolic large ribosomal subunit (GO:0022625)
A0A1A7MQF8	Phospho-2-dehydro-3-deoxyheptonate aldolase, tyrosine-inhibited	transferase activity, transferring alkyl or aryl (other than methyl) groups (GO:0016765)	aromatic amino acid family metabolic process (GO:0009072); organic cyclic compound biosynthetic process (GO:1901362); organic acid biosynthetic process (GO:0016053); organonitrogen compound biosynthetic process (GO:1901566); aromatic compound biosynthetic process (GO:0019438)	cytoplasm (GO:0005737)
A0A1A7MRC6	Adenosine kinase	phosphotransferase activity, alcohol group as acceptor (GO:0016773); kinase activity (GO:0016301)		nucleus (GO:0005634); membrane (GO:0016020); cytosol (GO:0005829)
A0A1A7MRD4	Seryl-trna synthetase	catalytic activity, acting on RNA (GO:0140098); tRNA binding (GO:0000049); ligase activity (GO:0016874)	RNA biosynthetic process (GO:0032774); cellular amino acid metabolic process (GO:0006520); tRNA metabolic process (GO:0006399); translational elongation (GO:0006414)
A0A1A7MRF0	rRNA 2-o-methyltransferase fibrillarin	RNA methyltransferase activity (GO:0008173); N-methyltransferase activity (GO:0008170); RNA binding (GO:0003723); protein methyltransferase activity (GO:0008276); S-adenosylmethionine-dependent methyltransferase activity (GO:0008757)	RNA 3'-end processing (GO:0031123); histone methylation (GO:0016571); rRNA methylation (GO:0031167)	small-subunit processome (GO:0032040); membrane (GO:0016020); t-UTP complex (GO:0034455); sno (s)RNA-containing ribonucleoprotein complex (GO:0005732)
A0A1A7MRH6	Succinate-coA ligase [ADP/GDP-forming] subunit alpha	ligase activity, forming carbon-sulfur bonds (GO:0016877)	tricarboxylic acid cycle (GO:0006099)	catalytic complex (GO:1902494); cytoplasm (GO:0005737)
A0A1A7MRM5	RNA-binding protein 34
A0A1A7MSA6	Obg-like ATPase 1	ATP hydrolysis activity (GO:0016887)		cytoplasm (GO:0005737)
A0A1A7MSE8	Dihydrolipoyllysine-residue acetyltransferase component of pyruvate dehydrogenase complex
A0A1A7MSN7	Glycogen synthase kinase-3 alpha	protein serine/threonine kinase activity (GO:0004674)	signal transduction (GO:0007165)	cytoplasm (GO:0005737)
A0A1A7MSS5	Hypothetical had-superfamily hydrolase		glycerophospholipid biosynthetic process (GO:0046474)	membrane (GO:0016020); mitochondrion (GO:0005739)
A0A1A7MSW3	Alpha/beta-glucosidase agdC-related	hydrolase activity, hydrolyzing O-glycosyl compounds (GO:0004553)
A0A1A7MTX0	60S acidic ribosomal protein P1
A0A1A7MTY1	Uncharacterized protein
A0A4S8S866	Altered inheritance of mitochondria protein 41
A0A4S8S8J2	Eukaryotic translation initiation factor 4 gamma 2	translation initiation factor activity (GO:0003743); mRNA binding (GO:0003729)		cytoplasm (GO:0005737); protein-containing complex (GO:0032991)
A0A4S8S8R2	Alpha-amylase 2-related
A0A4S8S9D2	Hsp70-Hsp90 organizing protein 1-related	Hsp90 protein binding (GO:0051879)
A0A4S8SBT1	N-acetylglutamate synthase	carboxylic acid binding (GO:0031406); cation binding (GO:0043169); small molecule binding (GO:0036094); kinase activity (GO:0016301)	glutamine family amino acid metabolic process (GO:0009064); alpha-amino acid biosynthetic process (GO:1901607)
A0A4S8SFF6	Cleavage and polyadenylation specificity factor subunit 5	mRNA binding (GO:0003729)	mRNA processing (GO:0006397)	mRNA cleavage factor complex (GO:0005849); membrane (GO:0016020)
A0A4S8SKL0	Glycylpeptide n-tetradecanoyltransferase	N-acyltransferase activity (GO:0016410)	peptidyl-amino acid modification (GO:0018193); protein lipidation (GO:0006497); protein acylation (GO:0043543)	cytoplasm (GO:0005737)
A0A4S8SMK9	Proteasome subunit alpha-type 8			nucleus (GO:0005634); membrane (GO:0016020); proteasome complex (GO:0000502)
A0A4S8SNN8	30S ribosomal protein S15	structural constituent of ribosome (GO:0003735); rRNA binding (GO:0019843)		cytosolic small ribosomal subunit (GO:0022627); membrane (GO:0016020); nucleolus (GO:0005730)
A0A4S8SQS0	Histidyl-tRNA synthetase
A0A4S8STY8	Adenosylhomocysteinase	hydrolase activity (GO:0016787)	sulfur compound metabolic process (GO:0006790); organic substance metabolic process (GO:0071704)	cytosol (GO:0005829)
A0A4S8SUM2	Acetolactate synthase small subunit	protein binding (GO:0005515); catalytic activity (GO:0003824); enzyme regulator activity (GO:0030234)	branched-chain amino acid biosynthetic process (GO:0009082)	transferase complex (GO:1990234); mitochondrial matrix (GO:0005759); membrane (GO:0016020); intracellular non-membrane-bounded organelle (GO:0043232)
A0A4S8SV90	S-phase kinase-associated protein 1	protein binding (GO:0005515)	SCF-dependent proteasomal ubiquitin-dependent protein catabolic process (GO:0031146)	nucleus (GO:0005634); cytoplasm (GO:0005737); membrane (GO:0016020)
A0A4S8SVC2	Delta(3,5)-delta(2,4)-dienoyl-coa isomerase
A0A4S8SVX6	Aminopeptidase	zinc ion binding (GO:0008270); aminopeptidase activity (GO:0004177); peptide binding (GO:0042277); metallopeptidase activity (GO:0008237)	peptide metabolic process (GO:0006518); proteolysis (GO:0006508); organonitrogen compound catabolic process (GO:1901565); cellular catabolic process (GO:0044248)	cytoplasm (GO:0005737)
A0A4S8SYR3	Ribose-phosphate pyrophosphokinase 3	transferase activity, transferring phosphorus-containing groups (GO:0016772)	purine nucleotide biosynthetic process (GO:0006164); regulation of cellular component size (GO:0032535); ribose phosphate biosynthetic process (GO:0046390)	transferase complex, transferring phosphorus-containing groups (GO:0061695); cytoplasm (GO:0005737)
A0A4S8SZ82	Fatty acid synthase subunit beta		long-chain fatty acid metabolic process (GO:0001676); fatty acid biosynthetic process (GO:0006633)	cytosol (GO:0005829); protein-containing complex (GO:0032991)
A0A4S8T0I7	RNA polymerase II-associated factor 1 homolog	chromatin binding (GO:0003682); RNA polymerase II complex binding (GO:0000993)		transcription elongation factor complex (GO:0008023); RNA polymerase II, holoenzyme (GO:0016591); membrane (GO:0016020); chromatin (GO:0000785)
A0A4S8T0W2	Calmodulin-7	protein binding (GO:0005515); catalytic activity (GO:0003824); calcium ion binding (GO:0005509); enzyme regulator activity (GO:0030234)
A0A4S8T259	Hexokinase type 1-related
A0A4S8T2H2	LysM domain-containing protein
A0A4S8T3P1	Methylthioribose-1-phosphate isomerase	isomerase activity (GO:0016853)	sulfur compound metabolic process (GO:0006790); aspartate family amino acid biosynthetic process (GO:0009067)
A0A4S8T6A3	Proteasome subunit alpha type-1			proteasome complex (GO:0000502); intracellular anatomical structure (GO:0005622)
A0A4S8TA18	Mannitol dehydrogenase 2-related	oxidoreductase activity, acting on the CH-OH group of donors, NAD or NADP as acceptor (GO:0016616)
A0A4S8TBI9	Homeobox protein Hhex	RNA polymerase II cis-regulatory region sequence-specific DNA binding (GO:0000978)	cell differentiation (GO:0030154); transcription by RNA polymerase II (GO:0006366); regulation of transcription by RNA polymerase II (GO:0006357)
A0A4S8TCL8	H/ACA ribonucleoprotein complex subunit 2	snoRNA binding (GO:0030515)	rRNA modification (GO:0000154); pseudouridine synthesis (GO:0001522); snRNA metabolic process (GO:0016073); cleavage involved in rRNA processing (GO:0000469)	catalytic complex (GO:1902494); nuclear protein-containing complex (GO:0140513); membrane (GO:0016020); nucleolus (GO:0005730); sno (s)RNA-containing ribonucleoprotein complex (GO:0005732)
A0A4S8TCM4	Cytochrome B-C1 complex subunit 2		protein processing involved in protein targeting to mitochondrion (GO:0006627)	membrane (GO:0016020); mitochondrion (GO:0005739)
A0A4S8TCQ2	Transketolase	transferase activity (GO:0016740)	generation of precursor metabolites and energy (GO:0006091); glucose 6-phosphate metabolic process (GO:0051156); NADP metabolic process (GO:0006739)	cytosol (GO:0005829)
A0A4S8TEK2	Enolase	hydro-lyase activity (GO:0016836)	glycolytic process (GO:0006096)	catalytic complex (GO:1902494); cytosol (GO:0005829)
A0A4S8TEX7	Histidinol-phosphate aminotransferase
A0A4S8TFY4	Primary component of eisosomes	lipid binding (GO:0008289)	vesicle budding from membrane (GO:0006900); cellular component assembly (GO:0022607); membrane invagination (GO:0010324); endocytosis (GO:0006897); protein phosphorylation (GO:0006468); negative regulation of protein kinase activity (GO:0006469)	protein-containing complex (GO:0032991); plasma membrane (GO:0005886); cortical cytoskeleton (GO:0030863)
A0A4S8TIR4	Cystathionine beta-synthase-related	hydro-lyase activity (GO:0016836); transferase activity, transferring alkyl or aryl (other than methyl) groups (GO:0016765)	alpha-amino acid biosynthetic process (GO:1901607); sulfur compound metabolic process (GO:0006790)	cytoplasm (GO:0005737)
A0A4S8TJ69	3,4-dihydroxy-2-butanone 4-phosphate synthase	carbon-carbon lyase activity (GO:0016830)	small molecule biosynthetic process (GO:0044283); cellular nitrogen compound biosynthetic process (GO:0044271); heterocycle biosynthetic process (GO:0018130); organic cyclic compound biosynthetic process (GO:1901362); organonitrogen compound biosynthetic process (GO:1901566)	cytosol (GO:0005829)
A0A4S8TKS8	Glutaminase A
A0A4S8TNH6	ATP synthase F(0) complex subunit B1
A0A4S8TP98	Uridine kinase			chloroplast (GO:0009507); membrane (GO:0016020)
A0A4S8TR05	Trash domain-containing protein	structural constituent of ribosome (GO:0003735); mRNA binding (GO:0003729)	cytoplasmic translation (GO:0002181); translational elongation (GO:0006414)	cytosolic large ribosomal subunit (GO:0022625)
A0A4S8TRP6	Galactokinase-related	carbohydrate kinase activity (GO:0019200); phosphotransferase activity, alcohol group as acceptor (GO:0016773)	hexose metabolic process (GO:0019318)	cytosol (GO:0005829)
A0A4S8TS58	Transcription elongation factor		transcription, DNA-templated (GO:0006351)	nucleus (GO:0005634); membrane (GO:0016020)
A0A4S8TTR1	2-oxoglutarate dehydrogenase E1 component Dhktd1
A0A4S8TVE3	Alcohol dehydrogenase class-3	zinc ion binding (GO:0008270); oxidoreductase activity, acting on the CH-OH group of donors, NAD or NADP as acceptor (GO:0016616)	response to organic substance (GO:0010033); small molecule catabolic process (GO:0044282); organic substance catabolic process (GO:1901575); cellular response to oxygen-containing compound (GO:1901701); cellular catabolic process (GO:0044248); response to toxic substance (GO:0009636)	cytosol (GO:0005829)
A0A4S8TVM8	Acyl-coA synthetase long-chain, isoform J	ATP hydrolysis activity (GO:0016887); long-chain fatty acid-CoA ligase activity (GO:0004467)		endoplasmic reticulum (GO:0005783); vacuole (GO:0005773); plasma membrane (GO:0005886)
A0A4S8U1Y8	DUF2433 domain-containing protein
A0A4S8U3H9	Ribosomal protein L14b/L23e	structural constituent of ribosome (GO:0003735); rRNA binding (GO:0019843)		cytosolic large ribosomal subunit (GO:0022625)
A0A4S8U3S7	Hlucan endo-1,3-beta-glucosidase eglC-related	glucosidase activity (GO:0015926); transferase activity (GO:0016740)	cell wall organization (GO:0071555)	fungal-type cell wall (GO:0009277); extracellular region (GO:0005576); cell surface (GO:0009986)
A0A4S8U624	Pseudouridylate synthase 7 homolog	intramolecular transferase activity (GO:0016866)	pseudouridine synthesis (GO:0001522)
A0A4S8U650	C-1-tetrahydrofolate synthase	hydrolase activity, acting on carbon-nitrogen (but not peptide) bonds, in cyclic amidines (GO:0016814); oxidoreductase activity (GO:0016491)	small molecule metabolic process (GO:0044281); folic acid-containing compound metabolic process (GO:0006760)	cytosol (GO:0005829)
A0A4S8U992	Dlh domain-containing protein-related
A0A4S8U9B1	Glycosidase Crh2-related
A0A4S8U9Q4	Ribosomal RNA-processing protein 8			membrane (GO:0016020); nucleolus (GO:0005730)
A0A4S8UA13	Threonine synthase-like 2
A0A4S8UAA3	Uncharacterized protein
A0A4S8UBY5	T-complex protein 1 subunit alpha	unfolded protein binding (GO:0051082)	protein folding (GO:0006457)	chaperonin-containing T-complex (GO:0005832)
A0A4S8UD43	Valyl-tRNA synthetase	catalytic activity, acting on RNA (GO:0140098); ligase activity (GO:0016874)	cellular amino acid metabolic process (GO:0006520); tRNA metabolic process (GO:0006399); translational elongation (GO:0006414)	cytosol (GO:0005829)
A0A4S8UH49	Formate dehydrogenase 1
A0A4S8UHH9	Protein phosphatase 2C homolog 1		protein dephosphorylation (GO:0006470)
A0A4S8UHV8	Nhp2-like protein 1
A0A4S8UIQ6	Aminoacyl tRNA synthase complex-interacting multifunctional protein 1
A0A4S8UJC6	Npc intracellular cholesterol transporter 2	sterol binding (GO:0032934)	sterol transport (GO:0015918)
A0A4S8UK60	Nucleolar protein 58	snoRNA binding (GO:0030515)		small-subunit processome (GO:0032040); membrane (GO:0016020); t-UTP complex (GO:0034455); sno (s)RNA-containing ribonucleoprotein complex (GO:0005732)
A0A4S8UK82	Ribulose-phosphate 3-epimerase-related	racemase and epimerase activity, acting on carbohydrates and derivatives (GO:0016857); metal ion binding (GO:0046872)	generation of precursor metabolites and energy (GO:0006091); glucose 6-phosphate metabolic process (GO:0051156); cellular carbohydrate metabolic process (GO:0044262); NADP metabolic process (GO:0006739)	cytosol (GO:0005829)
A0A4S8UMB7	Eukaryotic translation initiation factor 2A	translation initiation factor activity (GO:0003743); ribosome binding (GO:0043022); mRNA binding (GO:0003729); tRNA binding (GO:0000049)		cytosolic small ribosomal subunit (GO:0022627)
A0A4S8UN83	Dead-box ATP-dependent RNA helicase 56	ATP hydrolysis activity (GO:0016887); RNA binding (GO:0003723); helicase activity (GO:0004386); catalytic activity, acting on RNA (GO:0140098)
A0A4S8UNE5	Hypothetical oxidoreductase
A0A4S8URC6	Actin-like protein Arp9
A0A4S8USE7	Bifunctional glutamate/proline-tRNA ligase	catalytic activity, acting on RNA (GO:0140098); ligase activity (GO:0016874)	cellular amino acid metabolic process (GO:0006520); tRNA metabolic process (GO:0006399); translational elongation (GO:0006414)	cytoplasm (GO:0005737); protein-containing complex (GO:0032991)
A0A4S8UTR6	Chromator, isoform A-related	methylated histone binding (GO:0035064); chromatin binding (GO:0003682)	negative regulation of transcription by RNA polymerase II (GO:0000122); transcription by RNA polymerase II (GO:0006366); chromatin organization (GO:0006325)	heterochromatin (GO:0000792); chromosome, centromeric region (GO:0000775)
A0A4S8UU00	Cysteine and histidine-rich domain-containing protein 1
A0A4S8UVG3	Ribosome production factor 2 homolog	rRNA binding (GO:0019843)	maturation of LSU-rRNA from tricistronic rRNA transcript (SSU-rRNA, 5.8S rRNA, LSU-rRNA) (GO:0000463); ribosomal large subunit assembly (GO:0000027)	membrane (GO:0016020); nucleolus (GO:0005730)
A0A4S8UVU7	Catalase B	oxidoreductase activity (GO:0016491); heme binding (GO:0020037)	response to oxidative stress (GO:0006979); cellular catabolic process (GO:0044248)	cytosol (GO:0005829)
A0A4S8UX13	Phosphoserine aminotransferase	heterocyclic compound binding (GO:1901363); organic cyclic compound binding (GO:0097159); transaminase activity (GO:0008483); small molecule binding (GO:0036094); anion binding (GO:0043168)	alpha-amino acid biosynthetic process (GO:1901607)	cytoplasm (GO:0005737)
A0A4S8UXF9	WSC domain-containing protein
A0A4S8UZC3	6-phosphogluconolactonase-like protein 1-related
A0A4S8UZU4	PLC-like phosphodiesterase
A0A4S8V1Q4	Aromatic/aminoadipate aminotransferase 1	transaminase activity (GO:0008483)	aromatic amino acid family catabolic process (GO:0009074); lysine biosynthetic process (GO:0009085); tyrosine metabolic process (GO:0006570); organic cyclic compound biosynthetic process (GO:1901362); aromatic compound biosynthetic process (GO:0019438)
A0A4S8V4V2	Inorganic diphosphatase	magnesium ion binding; inorganic diphosphatase activity	phosphate-containing compound metabolic process	cytoplasm
A0A4S8V786	UDP-glucose 6-dehydrogenase
A0A4S8VBL4	Cbk1 kinase activator protein Mob2	protein kinase binding (GO:0019901); protein kinase activator activity (GO:0030295); protein kinase activity (GO:0004672)	cell division (GO:0051301); signal transduction (GO:0007165); positive regulation of protein phosphorylation (GO:0001934); protein phosphorylation (GO:0006468)	nucleus (GO:0005634); cytoplasm (GO:0005737); membrane (GO:0016020)
A0A4S8VE96	Isopentenyl-diphosphate delta-isomerase
A0A4S8VEA9	Ketol-acid reductoisomerase	oxidoreductase activity, acting on the CH-OH group of donors, NAD or NADP as acceptor (GO:0016616)	alpha-amino acid biosynthetic process (GO:1901607); branched-chain amino acid biosynthetic process (GO:0009082)
A0A4S8VF77	Tr-type G domain-containing protein	GTPase activity (GO:0003924); translation factor activity, RNA binding (GO:0008135)	translational elongation (GO:0006414)	cytoplasm (GO:0005737); protein-containing complex (GO:0032991)
A0A4S8VKM4	Bromodomain-containing protein 3	modification-dependent protein binding (GO:0140030); histone binding (GO:0042393)	chromatin remodeling (GO:0006338); transcription, DNA-templated (GO:0006351); regulation of transcription, DNA-templated (GO:0006355)	nucleus (GO:0005634); membrane (GO:0016020); chromatin (GO:0000785)
A0A4S8VNK2	Uncharacterized protein	polyubiquitin modification-dependent protein binding (GO:0031593)	ubiquitin-dependent protein catabolic process (GO:0006511)	cytosol (GO:0005829)
A0A4S8VUD7	Ribose-5-phosphate isomerase	isomerase activity (GO:0016853)	generation of precursor metabolites and energy (GO:0006091); glucose 6-phosphate metabolic process (GO:0051156); NADP metabolic process (GO:0006739); monosaccharide metabolic process (GO:0005996)	cytosol (GO:0005829)
A0A4S8VVD4	NOL1/NOP2/Sun domain family member 2-related	methyltransferase activity (GO:0008168)	RNA methylation (GO:0001510)
A0A4S8VWI0	Fumarate hydratase	hydro-lyase activity (GO:0016836)	tricarboxylic acid cycle (GO:0006099); carboxylic acid metabolic process (GO:0019752)
A0A4S8W0V1	Elongation factor Tu	translation elongation factor activity (GO:0003746)	translational elongation (GO:0006414)
A0A4S8W1T2	Eukaryotic initiation factor 4A-I	translation initiation factor activity (GO:0003743)	cytoplasmic translational initiation (GO:0002183); translational elongation (GO:0006414)	cytoplasmic stress granule (GO:0010494)
A0A4S8W2F7	Carbonic anhydrase
A0A4S8W400	ATP synthase subunit delta
A0A4S8W4I9	Sphingolipid long chain base-responsive protein Pil1		vesicle budding from membrane (GO:0006900); cellular component assembly (GO:0022607); membrane invagination (GO:0010324); endocytosis (GO:0006897); protein phosphorylation (GO:0006468); negative regulation of protein kinase activity (GO:0006469)	protein-containing complex (GO:0032991); plasma membrane (GO:0005886); cortical cytoskeleton (GO:0030863)
A0A4S8W4W1	Adenylate kinase 1, isoform B	kinase activity (GO:0016301); phosphotransferase activity, phosphate group as acceptor (GO:0016776)	nucleoside triphosphate biosynthetic process (GO:0009142); nucleoside diphosphate phosphorylation (GO:0006165)	cytosol (GO:0005829)
A0A4S8W6D3	Importin-4	signal sequence binding (GO:0005048)	protein import into nucleus (GO:0006606)	nucleus (GO:0005634); cytoplasm (GO:0005737); membrane (GO:0016020)
A0A4S8W6M3	Alpha-aminoadipic semialdehyde synthase	oxidoreductase activity (GO:0016491)	lysine biosynthetic process (GO:0009085)	cytoplasm (GO:0005737)
A0A4S8WAD4	Proteasome subunit beta
A0A4S8WAZ7	Suppressor of SWI4 1 homolog	rRNA binding (GO:0019843)	ribosomal large subunit assembly (GO:0000027)	preribosome, large subunit precursor (GO:0030687)
A0A4S8WBB0	Phosphoacetylglucosamine mutase	intramolecular transferase activity (GO:0016866)	UDP-N-acetylglucosamine metabolic process (GO:0006047); nucleobase-containing compound biosynthetic process (GO:0034654); carbohydrate derivative biosynthetic process (GO:1901137)
A0A4S8WBQ5	Glutaredoxin-3
A0A4S8WCX5	Leucine-tRNA ligase	catalytic activity, acting on RNA (GO:0140098); ligase activity (GO:0016874)	cellular amino acid metabolic process (GO:0006520); tRNA metabolic process (GO:0006399); translational elongation (GO:0006414)
A0A4S8WFZ6	3-oxoacyl-(acyl-carrier-protein) reductase	oxidoreductase activity, acting on the CH-OH group of donors, NAD or NADP as acceptor (GO:0016616)
A0A4S8WJX3	Ribosomal protein L32			cytosolic large ribosomal subunit (GO:0022625)
A0A4S8WPV8	Phosphoglycerate kinase	ATP binding (GO:0005524); kinase activity (GO:0016301)	hexose biosynthetic process (GO:0019319); glycolytic process (GO:0006096); glucose metabolic process (GO:0006006)	cytosol (GO:0005829)
A0A4S8WQW2	Aminomethyltransferase
A0A4S8WUD5	ATP synthase subunit alpha	ATP binding (GO:0005524); proton transmembrane transporter activity (GO:0015078); cation channel activity (GO:0005261); ligase activity (GO:0016874)	ATP synthesis coupled proton transport (GO:0015986)
A0A4S8X7X9	U2 small nuclear ribonucleoprotein A'-related
A0A4S8XKH2	40S ribosomal protein S27	RNA binding (GO:0003723); structural constituent of ribosome (GO:0003735)	ribonucleoprotein complex assembly (GO:0022618); ribosomal small subunit biogenesis (GO:0042274); non-membrane-bounded organelle assembly (GO:0140694)	cytosolic small ribosomal subunit (GO:0022627)
A0A4S8XRR4	Cellulase domain-containing protein	glucosidase activity (GO:0015926)	macromolecule catabolic process (GO:0009057); carbohydrate catabolic process (GO:0016052); cellular glucan metabolic process (GO:0006073)	extracellular region (GO:0005576); cell surface (GO:0009986)
A0A4S8XSN7	T-complex protein 1 subunit gamma	unfolded protein binding (GO:0051082)	protein folding (GO:0006457)	chaperonin-containing T-complex (GO:0005832)
A0A4S8Y750	Ubiquitin-like modifier-activating enzyme 1	ligase activity, forming carbon-sulfur bonds (GO:0016877); catalytic activity, acting on a protein (GO:0140096)	cellular response to DNA damage stimulus (GO:0006974); protein ubiquitination (GO:0016567); ubiquitin-dependent protein catabolic process (GO:0006511)	nucleus (GO:0005634); cytoplasm (GO:0005737); membrane (GO:0016020)
A0A4S8YH92	Dehydrogenase related	oxidoreductase activity (GO:0016491)	acyl-CoA metabolic process (GO:0006637); amide biosynthetic process (GO:0043604); purine ribonucleotide biosynthetic process (GO:0009152); monocarboxylic acid metabolic process (GO:0032787)
A0A4S8YHP5	2-isopropylmalate synthase
A0A4S8YUL0	Splicing factor 1	mRNA binding (GO:0003729)	regulation of mRNA splicing, via spliceosome (GO:0048024); mRNA splicing, via spliceosome (GO:0000398)	nucleus (GO:0005634); membrane (GO:0016020)
A0A4S8YZ18	ATP phosphoribosyltransferase
A0A4S8YZF6	Sumo-activating enzyme subunit 1	ligase activity, forming carbon-sulfur bonds (GO:0016877); catalytic activity, acting on a protein (GO:0140096)	protein sumoylation (GO:0016925)	catalytic complex (GO:1902494); nuclear protein-containing complex (GO:0140513); cytoplasm (GO:0005737); membrane (GO:0016020)
A0A4S8Z148	Cop9 signalosome complex subunit 7			membrane (GO:0016020); COP9 signalosome (GO:0008180)
A0A4S8Z1H7	UPF0591 membrane protein C15E1.02c
A0A4S8Z410	Transcription factor (Acr-2), putative-related
A0A4S8Z414	Cytochrome C oxidase polypeptide Va		mitochondrial electron transport, cytochrome c to oxygen (GO:0006123); ATP synthesis coupled proton transport (GO:0015986)	mitochondrial respirasome (GO:0005746); inner mitochondrial membrane protein complex (GO:0098800); respiratory chain complex IV (GO:0045277)
A0A4S8Z524	Endoplasmic reticulum metallopeptidase 1		proteolysis (GO:0006508)
A0A4S8ZB94	Proteasome subunit alpha type-6			nucleus (GO:0005634); membrane (GO:0016020); cytosol (GO:0005829); proteasome complex (GO:0000502)
A0A4S8ZBI4	NADH-cytochrome B5 reductase 2	oxidoreductase activity, acting on NAD (P)H, heme protein as acceptor (GO:0016653)
A0A4S8ZBP8	Nuclear transport factor 2		nucleocytoplasmic transport (GO:0006913)	vacuole (GO:0005773); plasma membrane (GO:0005886); nuclear pore (GO:0005643)
A0A4S8ZD98	Nuclear segregation protein Bfr1	mRNA binding (GO:0003729)	intracellular mRNA localization (GO:0008298)	nuclear outer membrane-endoplasmic reticulum membrane network (GO:0042175); endoplasmic reticulum (GO:0005783); ribonucleoprotein complex (GO:1990904); vacuole (GO:0005773); plasma membrane (GO:0005886)
A0A4S8ZH10	26S proteasome non-ATPase regulatory subunit 4	polyubiquitin modification-dependent protein binding (GO:0031593)	proteasome-mediated ubiquitin-dependent protein catabolic process (GO:0043161)	nucleus (GO:0005634); membrane (GO:0016020); proteasome regulatory particle (GO:0005838); cytosol (GO:0005829)
A0A4S8ZH29	14-3-3 protein		signal transduction (GO:0007165); cellular protein localization (GO:0034613)	cytoplasm (GO:0005737)
A0A4S8ZKS8	Peroxiredoxin-5	oxidoreductase activity (GO:0016491)	cellular homeostasis (GO:0019725); regulation of cellular process (GO:0050794); cellular response to oxidative stress (GO:0034599); cellular catabolic process (GO:0044248)	cytoplasm (GO:0005737)
A0A4S8ZKT3	Sequence-specific single-stranded DNA-binding protein, isoform D		transcription by RNA polymerase II (GO:0006366); positive regulation of transcription by RNA polymerase II (GO:0045944)	nucleus (GO:0005634); membrane (GO:0016020)
A0A4S8ZN56	Mucin-2			extracellular space (GO:0005615); extracellular matrix (GO:0031012)
A0A4S8ZND3	Nucleosome assembly protein-like protein	histone binding (GO:0042393); chromatin binding (GO:0003682)	nucleosome assembly (GO:0006334)	nucleus (GO:0005634); membrane (GO:0016020); chromatin (GO:0000785)
A0A4S8ZXJ8	GMC_OxRdtase_N domain-containing protein	oxidoreductase activity (GO:0016491)
A0A4S9A7A4	L-ornithine N(5)-monooxygenase
A0A4S9A8L9	Peroxiredoxin Prx1	oxidoreductase activity (GO:0016491)	cellular homeostasis (GO:0019725); regulation of cellular process (GO:0050794); cellular response to oxidative stress (GO:0034599)	membrane (GO:0016020); mitochondrion (GO:0005739); cytosol (GO:0005829)
A0A4S9ACU9	Carboxylic ester hydrolase
A0A4S9AF27	Peptidyl-prolyl cis-trans isomerase
A0A4S9AIT8	5-methyltetrahydropteroyltriglutamate-homocysteine methyltransferase	5-methyltetrahydropteroyltriglutamate-homocysteine S-methyltransferase activity; zinc ion binding	methionine biosynthetic process
A0A4S9AKK8	Citrate synthase	acyltransferase activity (GO:0016746)	carbohydrate metabolic process (GO:0005975); tricarboxylic acid cycle (GO:0006099)	mitochondrial matrix (GO:0005759); membrane (GO:0016020)
A0A4S9AL72	Staphylococcal nuclease domain-containing protein 1	RNA binding (GO:0003723); nuclease activity (GO:0004518)	gene expression (GO:0010467); mRNA catabolic process (GO:0006402)	nucleus (GO:0005634); membrane (GO:0016020); cytosol (GO:0005829)
A0A4S9AM98	Mitochondrial phosphate carrier protein	inorganic molecular entity transmembrane transporter activity (GO:0015318); secondary active transmembrane transporter activity (GO:0015291)	inorganic anion transport (GO:0015698); anion transmembrane transport (GO:0098656); inorganic ion transmembrane transport (GO:0098660)	integral component of mitochondrial inner membrane (GO:0031305)
A0A4S9AMM4	FSHD region gene 1	actin filament binding (GO:0051015)		contractile fiber (GO:0043292); catalytic step 2 spliceosome (GO:0071013); membrane (GO:0016020); U5 snRNP (GO:0005682); Prp19 complex (GO:0000974); nucleolus (GO:0005730)
A0A4S9APN3	Phosphonomutase, putative
A0A4S9AQ56	WSC-domain-containing protein
A0A4S9ARM4	RfeF
A0A4S9AT86	LOG family protein YJL055W	hydrolase activity, acting on glycosyl bonds (GO:0016798)	cellular aromatic compound metabolic process (GO:0006725); heterocycle metabolic process (GO:0046483); amine metabolic process (GO:0009308); cellular biosynthetic process (GO:0044249); hormone biosynthetic process (GO:0042446)	cytosol (GO:0005829)
A0A4S9AUH4	60S ribosomal protein L17	structural constituent of ribosome (GO:0003735)	cytoplasmic translation (GO:0002181); translational elongation (GO:0006414)	cytosolic large ribosomal subunit (GO:0022625)
A0A4S9B274	Histone H4		nucleosome assembly (GO:0006334)
A0A4S9B2J3	Cytochrome C oxidase subunit 4		mitochondrial electron transport, cytochrome c to oxygen (GO:0006123); ATP synthesis coupled proton transport (GO:0015986)	mitochondrial respirasome (GO:0005746); inner mitochondrial membrane protein complex (GO:0098800); respiratory chain complex IV (GO:0045277)
A0A4S9B3U3	Glucan endo-1,3-beta-glucosidase eglC-related	glucosidase activity (GO:0015926); transferase activity (GO:0016740)	cell wall organization (GO:0071555)	fungal-type cell wall (GO:0009277); extracellular region (GO:0005576); cell surface (GO:0009986)
A0A4S9B4I1	Electron transfer flavoprotein subunit alpha
A0A4S9B4S8	60S ribosomal protein L18A			cytosolic large ribosomal subunit (GO:0022625)
A0A4S9B796	Ribosomal RNA small subunit methyltransferase Nep1	RNA methyltransferase activity (GO:0008173); S-adenosylmethionine-dependent methyltransferase activity (GO:0008757); rRNA binding (GO:0019843)	rRNA base methylation (GO:0070475)	small-subunit processome (GO:0032040); membrane (GO:0016020); t-UTP complex (GO:0034455)
A0A4S9BAZ3	Ornithine aminotransferase	identical protein binding (GO:0042802); heterocyclic compound binding (GO:1901363); organic cyclic compound binding (GO:0097159); small molecule binding (GO:0036094); anion binding (GO:0043168)
A0A4S9BB57	Protein disulfide-isomerase C17H9.14c	protein disulfide isomerase activity (GO:0003756)	protein folding (GO:0006457)	endoplasmic reticulum (GO:0005783); vacuole (GO:0005773); plasma membrane (GO:0005886)
A0A4S9BB68	Arginine-tRNA ligase, mitochondrial-related	catalytic activity, acting on RNA (GO:0140098); ligase activity (GO:0016874)	cellular amino acid metabolic process (GO:0006520); mitochondrial translation (GO:0032543); tRNA metabolic process (GO:0006399); translational elongation (GO:0006414)	membrane (GO:0016020); mitochondrion (GO:0005739)
A0A4S9BD20	60S ribosomal protein L31	structural constituent of ribosome (GO:0003735)	cytoplasmic translation (GO:0002181); translational elongation (GO:0006414)	cytosolic large ribosomal subunit (GO:0022625)
A0A4S9BK86	UV excision repair protein Rad23	proteasome binding (GO:0070628); ubiquitin binding (GO:0043130); polyubiquitin modification-dependent protein binding (GO:0031593)	proteasome-mediated ubiquitin-dependent protein catabolic process (GO:0043161)	membrane (GO:0016020); cytosol (GO:0005829); nucleoplasm (GO:0005654)
A0A4S9BPZ4	UDP-glucose 4-epimerase Uge1	racemase and epimerase activity, acting on carbohydrates and derivatives (GO:0016857)	hexose metabolic process (GO:0019318); small molecule catabolic process (GO:0044282); carbohydrate catabolic process (GO:0016052)	cytosol (GO:0005829)
A0A4S9BSX9	ATP-dependent RNA helicase Ddx1
A0A4S9BVL3	RNA recognition motif RRM domain containing protein	mRNA binding (GO:0003729)		nucleus (GO:0005634); cytoplasm (GO:0005737); membrane (GO:0016020)
A0A4S9BVX2	Cytochrome C
A0A4S9BZ31	Fatty-acid-binding protein 2
A0A4S9BZD2	Chromosome 1
A0A4S9C0V0	Fructose-bisphosphate aldolase			cytosol (GO:0005829)
A0A4S9C182	Cellulase domain-containing protein	glucosidase activity (GO:0015926)	macromolecule catabolic process (GO:0009057); carbohydrate catabolic process (GO:0016052); cellular glucan metabolic process (GO:0006073)	extracellular region (GO:0005576); cell surface (GO:0009986)
A0A4S9CEL0	Dihydroxy-acid dehydratase Dad	hydro-lyase activity (GO:0016836)	branched-chain amino acid biosynthetic process (GO:0009082)
A0A4S9CJR6	MICOS complex subunit MIC60
A0A4S9CMM2	6-phosphogluconate dehydrogenase, decarboxylating	nucleotide binding (GO:0000166); oxidoreductase activity, acting on the CH-OH group of donors, NAD or NADP as acceptor (GO:0016616)	generation of precursor metabolites and energy (GO:0006091); glucose 6-phosphate metabolic process (GO:0051156); NADP metabolic process (GO:0006739); cellular carbohydrate catabolic process (GO:0044275); monocarboxylic acid catabolic process (GO:0072329)	cytosol (GO:0005829)
A0A4S9CMQ2	Uridine nucleosidase	hydrolase activity, acting on glycosyl bonds (GO:0016798)	purine nucleoside catabolic process (GO:0006152)	cytosol (GO:0005829)
A0A4S9CPM5	Pleckstrin homology domain-containing family A member 8	phospholipid transporter activity (GO:0005548); anion binding (GO:0043168); amide binding (GO:0033218); phospholipid binding (GO:0005543)	lipid transport (GO:0006869); membrane organization (GO:0061024); amide transport (GO:0042886)	membrane (GO:0016020); cytosol (GO:0005829)
A0A4S9CVN7	Eb1, isoform F-related	microtubule binding (GO:0008017)	microtubule polymerization or depolymerization (GO:0031109); protein localization to cytoskeleton (GO:0044380); spindle assembly (GO:0051225); regulation of microtubule polymerization or depolymerization (GO:0031110)	spindle midzone (GO:0051233); microtubule organizing center (GO:0005815); microtubule plus-end (GO:0035371); cytoplasmic microtubule (GO:0005881)
A0A4S9CZT2	Tyrosine-tRNA ligase	catalytic activity, acting on RNA (GO:0140098); ligase activity (GO:0016874)	cellular amino acid metabolic process (GO:0006520); tRNA metabolic process (GO:0006399); translational elongation (GO:0006414)	cytosol (GO:0005829)
A0A4S9D0E2	Tryptophan synthase		alpha-amino acid biosynthetic process (GO:1901607); aromatic amino acid family metabolic process (GO:0009072); cellular nitrogen compound biosynthetic process (GO:0044271); heterocycle biosynthetic process (GO:0018130); organic cyclic compound biosynthetic process (GO:1901362); aromatic compound biosynthetic process (GO:0019438); cellular biogenic amine metabolic process (GO:0006576)	cytoplasm (GO:0005737)
A0A4S9D860	Sulfate adenylyltransferase	adenylyltransferase activity (GO:0070566)	sulfur compound metabolic process (GO:0006790)	cytoplasm (GO:0005737)
A0A4S9DAF1	Tyrosine-protein phosphatase non-receptor type 23		protein transport to vacuole involved in ubiquitin-dependent protein catabolic process via the multivesicular body sorting pathway (GO:0043328); protein catabolic process in the vacuole (GO:0007039)	endosome (GO:0005768); vacuole (GO:0005773); plasma membrane (GO:0005886)
A0A4S9DAK3	Chloride channel CLIC-like protein 1	chloride channel activity (GO:0005254)		endoplasmic reticulum (GO:0005783); vacuole (GO:0005773); plasma membrane (GO:0005886)
A0A4S9DHC3	Glucose-6-phosphate 1-dehydrogenase	oxidoreductase activity, acting on the CH-OH group of donors, NAD or NADP as acceptor (GO:0016616)	generation of precursor metabolites and energy (GO:0006091); glucose 6-phosphate metabolic process (GO:0051156); NADP metabolic process (GO:0006739); glucose metabolic process (GO:0006006)
A0A4S9DVJ7	Cofilin/actin-depolymerizing factor homolog-related	actin filament binding (GO:0051015)	actin filament depolymerization (GO:0030042)	cytoplasm (GO:0005737); actin cytoskeleton (GO:0015629)
A0A4S9EKI7	Acetylornithine aminotransferase	identical protein binding (GO:0042802); heterocyclic compound binding (GO:1901363); organic cyclic compound binding (GO:0097159); small molecule binding (GO:0036094); anion binding (GO:0043168)
A0A4S9ENX4	14-3-3 protein		signal transduction (GO:0007165); cellular protein localization (GO:0034613)	cytoplasm (GO:0005737)
A0A4S9EQ65	26S proteasome non-ATPase regulatory subunit 14	proteasome binding (GO:0070628); metallopeptidase activity (GO:0008237)	protein deubiquitination (GO:0016579); proteasome-mediated ubiquitin-dependent protein catabolic process (GO:0043161)	proteasome regulatory particle, lid subcomplex (GO:0008541)
A0A4S9EQN1	UDP-galactopyranose mutase
A0A4S9ER00	ATP-citrate synthase	acyltransferase activity (GO:0016746)	acyl-CoA metabolic process (GO:0006637); amide biosynthetic process (GO:0043604); purine ribonucleotide biosynthetic process (GO:0009152); fatty acid biosynthetic process (GO:0006633)	cytosol (GO:0005829)
A0A4S9ES61	2-nitropropane dioxygenase family, putative
A0A4S9EUN6	Triosephosphate isomerase	isomerase activity (GO:0016853)	hexose biosynthetic process (GO:0019319); small molecule catabolic process (GO:0044282); cellular carbohydrate catabolic process (GO:0044275); glycolytic process (GO:0006096); alcohol metabolic process (GO:0006066); carbohydrate derivative biosynthetic process (GO:1901137); cellular biosynthetic process (GO:0044249); glucose metabolic process (GO:0006006); organophosphate biosynthetic process (GO…	cytosol (GO:0005829)
A0A4S9EV33	Alpha-amylase
A0A4S9EW04	Eukaryotic translation initiation factor 4E-1	translation initiation factor activity (GO:0003743); RNA cap binding (GO:0000339)		cytoplasm (GO:0005737); protein-containing complex (GO:0032991)
A0A4S9EZ00	Proliferating cell nuclear antigen	DNA polymerase activity (GO:0034061); protein binding (GO:0005515); enzyme activator activity (GO:0008047)	DNA strand elongation involved in DNA replication (GO:0006271); DNA biosynthetic process (GO:0071897); RNA biosynthetic process (GO:0032774); RNA catabolic process (GO:0006401)	nuclear protein-containing complex (GO:0140513); membrane (GO:0016020)
A0A4S9F5U8	Something about silencing protein 5-related	histone binding (GO:0042393)	chromatin remodeling (GO:0006338); transcription by RNA polymerase II (GO:0006366); histone acetylation (GO:0016573); regulation of transcription by RNA polymerase II (GO:0006357)	NuA4 histone acetyltransferase complex (GO:0035267); membrane (GO:0016020); Swr1 complex (GO:0000812)
A0A4S9F702	Uncharacterized protein
A0A4S9F7W2	60S ribosomal protein L19	RNA binding (GO:0003723); structural constituent of ribosome (GO:0003735)		cytosolic large ribosomal subunit (GO:0022625)
A0A4S9F8I9	Restriction of telomere capping protein 3
A0A4S9F8T6	Histidine biosynthesis trifunctional protein	oxidoreductase activity, acting on the CH-OH group of donors, NAD or NADP as acceptor (GO:0016616)	cellular amino acid biosynthetic process (GO:0008652)	cytoplasm (GO:0005737)
A0A4S9FGD6	Dehydrogenase, putative	oxidoreductase activity, acting on the CH-OH group of donors, NAD or NADP as acceptor (GO:0016616)	alcohol metabolic process (GO:0006066)
A0A4S9FPW6	Homoisocitrate dehydrogenase	oxidoreductase activity, acting on the CH-OH group of donors, NAD or NADP as acceptor (GO:0016616)	secondary alcohol metabolic process (GO:1902652); tricarboxylic acid cycle (GO:0006099); carboxylic acid metabolic process (GO:0019752)	membrane (GO:0016020); mitochondrion (GO:0005739)
A0A4S9FQN3	Succinate-semialdehyde dehydrogenase	oxidoreductase activity (GO:0016491)
A0A4S9FSL1	Dihydrolipoyl dehydrogenase 1	oxidoreductase activity, acting on a sulfur group of donors (GO:0016667); flavin adenine dinucleotide binding (GO:0050660)		transferase complex (GO:1990234); oxidoreductase complex (GO:1990204); membrane (GO:0016020); mitochondrion (GO:0005739)
A0A4S9FWH1	60S ribosomal protein L27	structural constituent of ribosome (GO:0003735)		cytosolic large ribosomal subunit (GO:0022625)
A0A4S9G5Z2	Homocitrate synthase	acyltransferase activity (GO:0016746)	lysine biosynthetic process (GO:0009085); leucine biosynthetic process (GO:0009098)
A0A4S9G9Y9	Associated protein Cap20, putative		DNA repair (GO:0006281)	nucleus (GO:0005634); membrane (GO:0016020)
A0A4S9GD98	Achilles, isoform A	mRNA binding (GO:0003729)		polysome (GO:0005844); nucleus (GO:0005634); membrane (GO:0016020)
A0A4S9GIU5	60S acidic ribosomal protein P0-related	structural constituent of ribosome (GO:0003735); rRNA binding (GO:0019843)	cytoplasmic translation (GO:0002181); ribosomal large subunit assembly (GO:0000027); translational elongation (GO:0006414)	cytosolic large ribosomal subunit (GO:0022625)
A0A4S9GJV5	Glutamine synthetase 2 cytoplasmic	ligase activity (GO:0016874)	glutamine family amino acid metabolic process (GO:0009064); alpha-amino acid biosynthetic process (GO:1901607)	cytoplasm (GO:0005737)
A0A4S9GKS0	tRNA (guanine-n(7))-methyltransferase non-catalytic subunit Wdr4	tRNA methyltransferase activity (GO:0008175); S-adenosylmethionine-dependent methyltransferase activity (GO:0008757)		nucleus (GO:0005634); membrane (GO:0016020); methyltransferase complex (GO:0034708); cytosol (GO:0005829)
A0A4S9GPM5	Adenylosuccinate synthetase	ligase activity (GO:0016874)	purine ribonucleotide biosynthetic process (GO:0009152); IMP metabolic process (GO:0046040); AMP metabolic process (GO:0046033)	cytoplasm (GO:0005737)
A0A4S9H134	Hydrolase family protein / Had-superfamily protein		glycerophospholipid biosynthetic process (GO:0046474)	membrane (GO:0016020); mitochondrion (GO:0005739)
A0A4S9H3L7	Sumo-activating enzyme subunit 2	ligase activity, forming carbon-sulfur bonds (GO:0016877); catalytic activity, acting on a protein (GO:0140096)	protein sumoylation (GO:0016925)	catalytic complex (GO:1902494); nuclear protein-containing complex (GO:0140513); cytoplasm (GO:0005737); membrane (GO:0016020)
A0A4S9H4N9	Regulator of chromosome condensation
A0A4S9H6M3	Uncharacterized protein
A0A4S9H7C8	Nuclear export mediator factor Nemf	ribonucleoprotein complex binding (GO:0043021); tRNA binding (GO:0000049)	translational elongation (GO:0006414)	protein-containing complex (GO:0032991)
A0A4S9H7E2	Malate dehydrogenase	oxidoreductase activity, acting on the CH-OH group of donors, NAD or NADP as acceptor (GO:0016616)	tricarboxylic acid cycle (GO:0006099)	membrane (GO:0016020); mitochondrion (GO:0005739)
A0A4S9HH20	60S ribosomal protein L7A
A0A4S9HJ83	Deoxyhypusine synthase	transferase activity, transferring alkyl or aryl (other than methyl) groups (GO:0016765)	protein maturation (GO:0051604); biosynthetic process (GO:0009058); peptidyl-lysine modification (GO:0018205)	cytoplasm (GO:0005737)
A0A4S9HMN7	Protein Misato homolog 1			cytoplasm (GO:0005737)
A0A4S9HSD9	Orotidine 5'-phosphate decarboxylase	carboxy-lyase activity (GO:0016831)	pyrimidine nucleobase metabolic process (GO:0006206); cellular nitrogen compound biosynthetic process (GO:0044271); heterocycle biosynthetic process (GO:0018130); organic cyclic compound biosynthetic process (GO:1901362); organonitrogen compound biosynthetic process (GO:1901566)	cytosol (GO:0005829)
A0A4S9HZK9	3-ketoacyl-coa thiolase	acyltransferase activity, transferring groups other than amino-acyl groups (GO:0016747)	aromatic compound catabolic process (GO:0019439); fatty acid beta-oxidation (GO:0006635); organic cyclic compound catabolic process (GO:1901361); cellular response to chemical stimulus (GO:0070887)
A0A4S9I278	Glucose starvation modulator protein 1
A0A4S9I5R7	Protein export protein Yrb2, putative	protein binding (GO:0005515); GTPase activity (GO:0003924); GTPase activator activity (GO:0005096)		vacuole (GO:0005773); plasma membrane (GO:0005886); nuclear pore (GO:0005643)
A0A4S9I6R2	Dehydrogenase, putative-related
A0A4S9I966	rRNA-processing protein Ebp2-related		ribosomal large subunit biogenesis (GO:0042273); rRNA processing (GO:0006364)	membrane (GO:0016020); nuclear periphery (GO:0034399); nucleolus (GO:0005730); preribosome, large subunit precursor (GO:0030687)
A0A4S9IB72	Ran GTPase-activating protein 1	GTPase activity (GO:0003924); GTPase activator activity (GO:0005096); small GTPase binding (GO:0031267)	nucleocytoplasmic transport (GO:0006913); activation of GTPase activity (GO:0090630)	nucleus (GO:0005634); perinuclear region of cytoplasm (GO:0048471); membrane (GO:0016020); cytosol (GO:0005829)
A0A4S9IC70	Glutathione reductase	protein-disulfide reductase activity (GO:0015035); flavin adenine dinucleotide binding (GO:0050660)	cellular homeostasis (GO:0019725); regulation of cellular process (GO:0050794); glutathione metabolic process (GO:0006749); cellular response to oxidative stress (GO:0034599)	cytosol (GO:0005829)
A0A4S9IEC0	Metallophos domain-containing protein			cytosol (GO:0005829)
A0A4S9IET5	Cyanate hydratase
A0A4S9IF84	Serum response factor homolog	RNA polymerase II cis-regulatory region sequence-specific DNA binding (GO:0000978); DNA-binding transcription factor activity, RNA polymerase II-specific (GO:0000981)	transcription by RNA polymerase II (GO:0006366); positive regulation of transcription by RNA polymerase II (GO:0045944)
A0A4S9IG62	Glucokinase-1-related	carbohydrate kinase activity (GO:0019200); phosphotransferase activity, alcohol group as acceptor (GO:0016773)	glucose 6-phosphate metabolic process (GO:0051156); cellular glucose homeostasis (GO:0001678); glycolytic process (GO:0006096)	membrane (GO:0016020); mitochondrion (GO:0005739); cytosol (GO:0005829)
A0A4S9IIC6	Electron transfer flavoprotein subunit beta	electron transfer activity (GO:0009055)
A0A4S9IJP4	P-type domain-containing protein	hydrolase activity, hydrolyzing O-glycosyl compounds (GO:0004553)
A0A4S9ILX2	Thioredoxin reductase 1-related
A0A4S9INC3	Elongation factor 1-alpha 1	translation elongation factor activity (GO:0003746); GTPase activity (GO:0003924)	translational elongation (GO:0006414)
A0A4S9IQS0	Adenine phosphoribosyltransferase	cation binding (GO:0043169); anion binding (GO:0043168); pentosyltransferase activity (GO:0016763); purine ribonucleotide binding (GO:0032555)	purine ribonucleotide biosynthetic process (GO:0009152); nucleobase metabolic process (GO:0009112); AMP metabolic process (GO:0046033); pigment biosynthetic process (GO:0046148)	cytoplasm (GO:0005737)
A0A4S9ITR5	Ribosome-associated molecular chaperone Ssb1-related	ATP hydrolysis activity (GO:0016887); ATP binding (GO:0005524); heat shock protein binding (GO:0031072); unfolded protein binding (GO:0051082); misfolded protein binding (GO:0051787)	vesicle-mediated transport (GO:0016192); chaperone cofactor-dependent protein refolding (GO:0051085); cellular response to unfolded protein (GO:0034620)	nucleus (GO:0005634); cytosol (GO:0005829); plasma membrane (GO:0005886)
A0A4S9J567	Alkali-sensitive linkage protein 1
A0A4S9J5R4	60S ribosomal protein L27A	structural constituent of ribosome (GO:0003735)		cytosolic large ribosomal subunit (GO:0022625)
A0A4S9J6J4	Phosphoribosylformylglycinamidine synthase
A0A4S9JDF6	Nuclear pore complex protein Nup98-Nup96
A0A4S9JFE0	GTP-binding nuclear protein	GTPase activity (GO:0003924)	ribosomal subunit export from nucleus (GO:0000054); protein import into nucleus (GO:0006606)	nucleus (GO:0005634); cytoplasm (GO:0005737); membrane (GO:0016020)
A0A4S9JGR1	2-methylcitrate dehydratase-related
A0A4S9JHU2	GPI-anchored domain-containing protein
A0A4S9JJ83	Pyruvate dehydrogenase E1 component subunit alpha
A0A4S9JS67	NADH:ubiquinone reductase (non-electrogenic)	oxidoreductase activity, acting on NAD (P)H (GO:0016651)	ATP synthesis coupled proton transport (GO:0015986); aerobic electron transport chain (GO:0019646)
A0A4S9JVF1	Allantoate transporter, putative	transmembrane transporter activity (GO:0022857)		intrinsic component of membrane (GO:0031224)
A0A4S9K0K5	Cystathionine beta-lyase	heterocyclic compound binding (GO:1901363); organic cyclic compound binding (GO:0097159); lyase activity (GO:0016829); small molecule binding (GO:0036094); anion binding (GO:0043168)	alpha-amino acid metabolic process (GO:1901605); sulfur compound metabolic process (GO:0006790)	cytoplasm (GO:0005737)
A0A4S9K4T9	2,3-bisphosphoglycerate-independent phosphoglycerate mutase	intramolecular transferase activity (GO:0016866); transition metal ion binding (GO:0046914)	cellular carbohydrate metabolic process (GO:0044262)
A0A4S9K960	Glycogenin, isoform E	glycosyltransferase activity (GO:0016757)
A0A4S9KAZ5	DUF1749-domain-containing protein
A0A4S9KBY2	Plasma membrane ATPase-related	ATP hydrolysis activity (GO:0016887); active ion transmembrane transporter activity (GO:0022853)	ion transmembrane transport (GO:0034220)	integral component of membrane (GO:0016021)
A0A4S9KD77	Methylenetetrahydrofolate dehydrogenase [NAD(+)]	hydrolase activity, acting on carbon-nitrogen (but not peptide) bonds, in cyclic amidines (GO:0016814); oxidoreductase activity (GO:0016491)	nucleobase metabolic process (GO:0009112); folic acid-containing compound metabolic process (GO:0006760); pigment biosynthetic process (GO:0046148); purine-containing compound biosynthetic process (GO:0072522)	cytosol (GO:0005829)
A0A4S9KE75	Proteasome subunit alpha type-4			nucleus (GO:0005634); membrane (GO:0016020); cytosol (GO:0005829); proteasome complex (GO:0000502)
A0A4S9KHP1	Glia maturation factor beta	protein-containing complex binding (GO:0044877)	negative regulation of supramolecular fiber organization (GO:1902904); negative regulation of cytoskeleton organization (GO:0051494); Arp2/3 complex-mediated actin nucleation (GO:0034314); regulation of actin filament organization (GO:0110053)	actin cortical patch (GO:0030479)
A0A4S9KHP4	CRAL-TRIO domain-containing protein YKL091C
A0A4S9KK48	Homocitrate dehydratase	hydro-lyase activity (GO:0016836); iron-sulfur cluster binding (GO:0051536)	tricarboxylic acid cycle (GO:0006099)	membrane (GO:0016020); mitochondrion (GO:0005739); cytosol (GO:0005829)
A0A4S9KKI7	Protein/nucleic acid deglycase 1
A0A4S9KS21	Phospho-2-dehydro-3-deoxyheptonate aldolase, phenylalanine-inhibited	transferase activity, transferring alkyl or aryl (other than methyl) groups (GO:0016765)	aromatic amino acid family metabolic process (GO:0009072); organic cyclic compound biosynthetic process (GO:1901362); organic acid biosynthetic process (GO:0016053); organonitrogen compound biosynthetic process (GO:1901566); aromatic compound biosynthetic process (GO:0019438)	cytoplasm (GO:0005737)
A0A4S9KVP5	Pyruvate decarboxylase isozyme 1-related
A0A4S9L0P7	Heterogeneous nuclear ribonucleoprotein K	mRNA binding (GO:0003729)	regulation of gene expression (GO:0010468); gene expression (GO:0010467)	nucleus (GO:0005634); cytoplasm (GO:0005737); membrane (GO:0016020)
A0A4S9L2S4	IU_nuc_hydro domain-containing protein	hydrolase activity, acting on glycosyl bonds (GO:0016798)	purine nucleoside catabolic process (GO:0006152)	cytosol (GO:0005829)
A0A4S9L4W4	Aspartate transaminase	transaminase activity (GO:0008483)
A0A4S9L6U3	60S ribosomal protein L37A
A0A4S9L826	L-2-aminoadipate reductase
A0A4S9L941	Catalase-peroxidase	oxidoreductase activity (GO:0016491); heme binding (GO:0020037)	cellular response to oxidative stress (GO:0034599); cellular response to oxygen-containing compound (GO:1901701); cellular catabolic process (GO:0044248)	cytosol (GO:0005829)
A0A4S9LBD8	E3 SUMO-protein ligase RanBP2	protein binding (GO:0005515); GTPase activity (GO:0003924); GTPase activator activity (GO:0005096)		vacuole (GO:0005773); plasma membrane (GO:0005886); nuclear pore (GO:0005643)
A0A4S9LCY2	Guanylate kinase-related	kinase activity (GO:0016301); phosphotransferase activity, phosphate group as acceptor (GO:0016776)		cytosol (GO:0005829)
A0A4S9LDB6	FAD-dependent monooxygenase afoD		secondary metabolite biosynthetic process (GO:0044550)
A0A4S9LDW5	Inosine-5-monophosphate dehydrogenase related	oxidoreductase activity, acting on the CH-OH group of donors, NAD or NADP as acceptor (GO:0016616)	purine ribonucleotide biosynthetic process (GO:0009152); purine ribonucleoside triphosphate biosynthetic process (GO:0009206)
A0A4S9LEI6	40S ribosomal protein S7		ribosomal small subunit biogenesis (GO:0042274); rRNA processing (GO:0006364)	small-subunit processome (GO:0032040); cytosolic small ribosomal subunit (GO:0022627); membrane (GO:0016020); t-UTP complex (GO:0034455); 90S preribosome (GO:0030686)
A0A4S9LS42	Concanavalin A-like lectin/glucanase
A0A4S9M1D5	Heat shock protein Pdr13		protein folding (GO:0006457)	nucleus (GO:0005634); membrane (GO:0016020); cytosol (GO:0005829)
A0A4S9M4A8	60S ribosomal protein L22-A-related	RNA binding (GO:0003723); structural constituent of ribosome (GO:0003735)	cytoplasmic translation (GO:0002181); translational elongation (GO:0006414)
A0A4S9M9X7	S-adenosylmethionine synthetase	transferase activity, transferring alkyl or aryl (other than methyl) groups (GO:0016765)	sulfur compound metabolic process (GO:0006790); organic substance biosynthetic process (GO:1901576); cellular biosynthetic process (GO:0044249)	cytosol (GO:0005829)
A0A4S9MA38	RuvB-like 1	ATP hydrolysis activity (GO:0016887); DNA helicase activity (GO:0003678)	chromatin remodeling (GO:0006338); ribonucleoprotein complex assembly (GO:0022618); transcription by RNA polymerase II (GO:0006366); histone acetylation (GO:0016573); regulation of transcription by RNA polymerase II (GO:0006357)	NuA4 histone acetyltransferase complex (GO:0035267); membrane (GO:0016020); Swr1 complex (GO:0000812); Ino80 complex (GO:0031011)
A0A4S9MBN8	Endochitinase A	chitinase activity (GO:0004568)		extracellular region (GO:0005576)
A0A4S9MJJ0	Mannose-1-phosphate guanylyltransferase 3-related	nucleotidyltransferase activity (GO:0016779)	protein glycosylation (GO:0006486); nucleobase-containing compound biosynthetic process (GO:0034654); nucleotide-sugar metabolic process (GO:0009225); cell wall macromolecule biosynthetic process (GO:0044038)	cytoplasm (GO:0005737)
A0A4S9MPN9	60S ribosomal protein L36	structural constituent of ribosome (GO:0003735)	cytoplasmic translation (GO:0002181); translational elongation (GO:0006414)	cytosolic large ribosomal subunit (GO:0022625)
A0A4S9MQ32	Ribosomal L23 domain-containing protein	structural constituent of ribosome (GO:0003735)	ribosomal large subunit assembly (GO:0000027)	cytosolic large ribosomal subunit (GO:0022625)
A0A4S9MT33	ATP-citrate synthase	acyltransferase activity (GO:0016746)	acyl-CoA metabolic process (GO:0006637); amide biosynthetic process (GO:0043604); purine ribonucleotide biosynthetic process (GO:0009152); fatty acid biosynthetic process (GO:0006633)	cytosol (GO:0005829)
A0A4S9MZK2	Nucleolar protein 56	snoRNA binding (GO:0030515)		small-subunit processome (GO:0032040); membrane (GO:0016020); t-UTP complex (GO:0034455); sno (s)RNA-containing ribonucleoprotein complex (GO:0005732)
A0A4S9N5Z7	Histone H2B type 1-B
A0A4S9N738	Cycloisomerase 2 family protein	carboxylic ester hydrolase activity (GO:0052689)
A0A4S9N7K6	DNA-directed RNA polymerase I subunit rpa49		protein-DNA complex assembly (GO:0065004); nucleolar large rRNA transcription by RNA polymerase I (GO:0042790); DNA-templated transcription, elongation (GO:0006354); DNA-templated transcription, initiation (GO:0006352)	RNA polymerase I complex (GO:0005736); membrane (GO:0016020)
A0A4S9NA96	60S ribosomal protein L13	RNA binding (GO:0003723); structural constituent of ribosome (GO:0003735)		cytosolic large ribosomal subunit (GO:0022625)
A0A4S9NEQ2	Phox-like protein
A0A4S9NF04	Glucose-6-phosphate 1-epimerase
A0A4S9NGH2	Protein SET	histone binding (GO:0042393); chromatin binding (GO:0003682)		nucleus (GO:0005634); membrane (GO:0016020); chromatin (GO:0000785)
A0A4S9NP13	Eukaryotic translation initiation factor 3 subunit G
A0A4S9PBP8	Superoxide dismutase 2
A0A4S9PCK6	1,3-beta-glucanosyltransferase	transferase activity (GO:0016740)	fungal-type cell wall biogenesis (GO:0009272); beta-glucan biosynthetic process (GO:0051274); cell wall macromolecule biosynthetic process (GO:0044038)	fungal-type cell wall (GO:0009277); cytoplasm (GO:0005737)
A0A4S9PD24	Glycine cleavage system H protein		alpha-amino acid metabolic process (GO:1901605); carboxylic acid catabolic process (GO:0046395); organonitrogen compound catabolic process (GO:1901565); protein maturation (GO:0051604); peptidyl-lysine modification (GO:0018205)	cytoplasm (GO:0005737)
A0A4S9QEU8	40S ribosomal protein S25	structural constituent of ribosome (GO:0003735)		cytosolic small ribosomal subunit (GO:0022627)
A0A4S9QFM4	Protein disulfide-isomerase A3	protein disulfide isomerase activity (GO:0003756)	protein folding (GO:0006457); response to endoplasmic reticulum stress (GO:0034976)	endoplasmic reticulum (GO:0005783); vacuole (GO:0005773); plasma membrane (GO:0005886)
A0A4S9QIC1	Pre-rRNA-processing protein PNO1
A0A4S9QMZ1	Adenylyl cyclase-associated protein	actin binding (GO:0003779); enzyme binding (GO:0019899)	regulation of adenylate cyclase activity (GO:0045761); cAMP-mediated signaling (GO:0019933)	cytoplasm (GO:0005737)
A0A4S9QRM7	T-complex protein 1 subunit delta	unfolded protein binding (GO:0051082)	protein folding (GO:0006457)	chaperonin-containing T-complex (GO:0005832)
A0A4S9QWM6	Beta-site app-cleaving enzyme, isoform A-related
A0A4S9RCU4	U4/U6.U5 tri-snRNP-associated protein 1		mRNA cis splicing, via spliceosome (GO:0045292); rRNA processing (GO:0006364)	Lsm2-8 complex (GO:0120115); U4/U6 x U5 tri-snRNP complex (GO:0046540); membrane (GO:0016020); U5 snRNP (GO:0005682); U6 snRNP (GO:0005688); U4 snRNP (GO:0005687)
A0A4S9RLJ1	Branched-chain-amino-acid aminotransferase	transaminase activity (GO:0008483)	leucine biosynthetic process (GO:0009098)	membrane (GO:0016020); mitochondrion (GO:0005739)
A0A4S9RQM7	Metacaspase
A0A4S9RT19	Bifunctional DTTP/UTP pyrophosphatase/methyltransferase protein-related	pyrophosphatase activity (GO:0016462)
A0A4S9S023	Translocation protein Sec72
A0A4S9S1G7	Argininosuccinate lyase	lyase activity (GO:0016829)	glutamine family amino acid metabolic process (GO:0009064); alpha-amino acid biosynthetic process (GO:1901607)	cytosol (GO:0005829)
A0A4S9S2T8	NADH-ubiquinone oxidoreductase 75 kda subunit
A0A4S9SDU9	60S ribosomal protein L28			cytosolic large ribosomal subunit (GO:0022625)
A0A4S9SEE5	Lysophospholipase	phospholipase A2 activity (GO:0004623)	glycerophospholipid catabolic process (GO:0046475)	intracellular membrane-bounded organelle (GO:0043231); membrane (GO:0016020); cytosol (GO:0005829)
A0A4S9SL99	Uncharacterized protein
A0A4S9SMH4	Arginase	hydrolase activity, acting on carbon-nitrogen (but not peptide) bonds (GO:0016810); transition metal ion binding (GO:0046914)	arginine catabolic process (GO:0006527)	cytoplasm (GO:0005737)
A0A4S9SUA4	D-3-phosphoglycerate dehydrogenase 1-related	oxidoreductase activity, acting on the CH-OH group of donors, NAD or NADP as acceptor; NAD binding
A0A4S9SWC2	Vacuolar aminopeptidase 1	aminopeptidase activity (GO:0004177); metallopeptidase activity (GO:0008237)		membrane (GO:0016020); fungal-type vacuole (GO:0000324)
A0A4S9T4Y7	60 kDA heat shock protein		protein folding (GO:0006457)
A0A4S9TI56	26S proteasome non-ATPase regulatory subunit 1		proteasome-mediated ubiquitin-dependent protein catabolic process (GO:0043161)	nucleus (GO:0005634); cytoplasm (GO:0005737); membrane (GO:0016020); proteasome regulatory particle (GO:0005838); intracellular non-membrane-bounded organelle (GO:0043232)
A0A4S9TLY8	Calmodulin
A0A4S9TPT9	Uncharacterized protein
A0A4S9TVP5	Glyco_hydro_cc domain-containing protein		cellular polysaccharide metabolic process (GO:0044264); cell wall macromolecule metabolic process (GO:0044036); fungal-type cell wall organization or biogenesis (GO:0071852)	fungal-type cell wall (GO:0009277)
A0A4S9TW59	Carbamoyl-phosphate synthase arginine-specific large chain	hydrolase activity, acting on carbon-nitrogen (but not peptide) bonds, in cyclic amides (GO:0016812); transferase activity, transferring one-carbon groups (GO:0016741)	glutamine family amino acid metabolic process (GO:0009064); pyrimidine nucleobase metabolic process (GO:0006206); ribonucleotide biosynthetic process (GO:0009260); alpha-amino acid biosynthetic process (GO:1901607); pyrimidine nucleotide biosynthetic process (GO:0006221); ribonucleoside triphosphate biosynthetic process (GO:0009201)	cytosol (GO:0005829)
A0A4S9TWG7	NADPH dehydrogenase 2-related
A0A4S9U6J8	Family 17 glucosidase Scw10-related	glucosidase activity (GO:0015926); transferase activity (GO:0016740)	cell wall organization (GO:0071555)	fungal-type cell wall (GO:0009277); extracellular region (GO:0005576); cell surface (GO:0009986)
A0A4S9UGP1	ESCRT-III component		vesicle budding from membrane (GO:0006900); late endosome to vacuole transport via multivesicular body sorting pathway (GO:0032511)	membrane protein complex (GO:0098796); leaflet of membrane bilayer (GO:0097478); late endosome (GO:0005770); endosome membrane (GO:0010008); vacuole (GO:0005773); cytoplasmic side of plasma membrane (GO:0009898)
A0A4S9UJ42	3'-phosphoadenosine-5'-phosphosulfate synthase	phosphotransferase activity, alcohol group as acceptor (GO:0016773); kinase activity (GO:0016301)
A0A4S9UMG8	26S proteasome non-ATPase regulatory subunit 7		proteasome-mediated ubiquitin-dependent protein catabolic process (GO:0043161)	proteasome complex (GO:0000502)
A0A4S9UVN0	Protein phosphatase 2C homolog 3		protein dephosphorylation (GO:0006470)
A0A4S9VA00	Dynactin subunit 1
A0A4S9VCQ0	Acylpyruvase FAHD1	hydrolase activity (GO:0016787)
A0A4S9VLB1	Hit family protein 1
A0A4S9VN17	Glutathione synthetase	peptide binding (GO:0042277); anion binding (GO:0043168); ligase activity (GO:0016874)		cytosol (GO:0005829)
A0A4S9VNG3	Cytidylyltransferase	nucleotidyltransferase activity (GO:0016779); phosphatidylcholine binding (GO:0031210)
A0A4S9VWX0	Endochitinase
A0A4S9WCV6	3-beta hydroxysteroid dehydrogenase/isomerase family protein	oxidoreductase activity, acting on the CH-OH group of donors, NAD or NADP as acceptor (GO:0016616)
A0A4S9WWV3	Dehydrogenase/reductase Sdr family member 7B			membrane (GO:0016020)
A0A4S9X721	Alcohol dehydrogenase (eurofung)
A0A4S9X7U2	Phospholipase A-2-activating protein	ubiquitin binding (GO:0043130)	cellular homeostasis (GO:0019725); proteasome-mediated ubiquitin-dependent protein catabolic process (GO:0043161)	nucleus (GO:0005634); cytoplasm (GO:0005737); membrane (GO:0016020)
A0A4S9XA53	60S ribosomal protein L10A
A0A4S9XKI3	40S ribosomal protein S20	structural constituent of ribosome (GO:0003735)		cytosolic small ribosomal subunit (GO:0022627)
A0A4S9XM76	CipC protein
A0A4S9XMJ8	Rieske domain-containing protein-related	oxidoreductase activity, acting on NAD (P)H (GO:0016651)		cytoplasm (GO:0005737)
A0A4S9XVM1	Thiamine thiazole synthase
A0A4S9XX38	Uncharacterized protein	mRNA binding (GO:0003729)		cytosol (GO:0005829); ribonucleoprotein complex (GO:1990904)
A0A4S9Y5A7	Adhesion regulating molecule 1 110 kda cell membrane glycoprotein	endopeptidase regulator activity (GO:0061135); peptidase activator activity (GO:0016504); proteasome binding (GO:0070628); ubiquitin binding (GO:0043130); endopeptidase activity (GO:0004175); protease binding (GO:0002020)	ubiquitin-dependent protein catabolic process (GO:0006511)	proteasome regulatory particle, lid subcomplex (GO:0008541)
A0A4S9Y5R4	Acetolactate synthase catalytic subunit	flavin adenine dinucleotide binding (GO:0050660); transferase activity (GO:0016740)	alpha-amino acid biosynthetic process (GO:1901607); branched-chain amino acid biosynthetic process (GO:0009082)	transferase complex (GO:1990234); cytoplasm (GO:0005737)
A0A4S9YBE4	40S ribosomal protein S24
A0A4S9Z222	Nascent polypeptide associated complex alpha subunit-related	unfolded protein binding (GO:0051082)	protein targeting to membrane (GO:0006612)	cytoplasm (GO:0005737)
A0A4S9Z6L8	Nucleotide-diphospho-sugar transferase
A0A4S9ZAP3	Glycerol 2-dehydrogenase (NADP(+))-related	oxidoreductase activity, acting on the CH-OH group of donors, NAD or NADP as acceptor (GO:0016616)		cytosol (GO:0005829)
A0A4S9ZG82	60S ribosomal protein L38
A0A4S9ZGW9	37S ribosomal protein Mrp51
A0A4S9ZHJ0	Transcription factor Btf3			polysome (GO:0005844); cytosol (GO:0005829); ribosome (GO:0005840)
A0A4T0APA9	60S ribosomal protein L21	structural constituent of ribosome (GO:0003735)		cytosolic large ribosomal subunit (GO:0022625)
A0A4T0B4R1	Rab GDP dissociation inhibitor	protein binding (GO:0005515); GTPase activity (GO:0003924); GDP binding (GO:0019003); GTPase regulator activity (GO:0030695)	vesicle-mediated transport (GO:0016192)	cytoplasm (GO:0005737)
A0A4T0BDD0	Protein Iws1 homolog		poly (A)+ mRNA export from nucleus (GO:0016973)	nucleus (GO:0005634); membrane (GO:0016020)
A0A4T0BFR7	Cytochrome B-C1 complex subunit rieske	oxidoreductase activity (GO:0016491)		plasma membrane (GO:0005886)
A0A4T0BGM7	Glutamine-fructose-6-phosphate aminotransferase [isomerizing] 2	transaminase activity (GO:0008483)	organophosphate metabolic process (GO:0019637); UDP-N-acetylglucosamine metabolic process (GO:0006047); protein N-linked glycosylation (GO:0006487); phosphate-containing compound metabolic process (GO:0006796)
A0A4T0BKW4	Glucose-6-phosphate isomerase	small molecule binding (GO:0036094); carbohydrate binding (GO:0030246); isomerase activity (GO:0016853)	hexose biosynthetic process (GO:0019319); glucose 6-phosphate metabolic process (GO:0051156); glycolytic process (GO:0006096); glucose metabolic process (GO:0006006)	cytosol (GO:0005829)
A0A4T0C1I9	Uncharacterized protein
A0A4T0C506	2-epi-5-epi-valiolone synthase	carbon-oxygen lyase activity (GO:0016835)
A0A4T0C7Y9	40S ribosomal protein SA	structural constituent of ribosome (GO:0003735)	ribonucleoprotein complex assembly (GO:0022618); ribosomal small subunit biogenesis (GO:0042274); translational elongation (GO:0006414); non-membrane-bounded organelle assembly (GO:0140694)	cytosolic small ribosomal subunit (GO:0022627); membrane (GO:0016020); t-UTP complex (GO:0034455); 90S preribosome (GO:0030686)
A0A4T0CDJ6	60S ribosomal protein L18	RNA binding (GO:0003723); structural constituent of ribosome (GO:0003735)		cytosolic large ribosomal subunit (GO:0022625)
A0A4T0CHB7	Uncharacterized protein
A0A4T0CJU5	Cannonball-related		transcription initiation from RNA polymerase II promoter (GO:0006367)	transcription factor TFIID complex (GO:0005669); membrane (GO:0016020)
A0A4T0CQ16	3-isopropylmalate dehydrogenase	oxidoreductase activity, acting on the CH-OH group of donors, NAD or NADP as acceptor (GO:0016616)	leucine biosynthetic process (GO:0009098)	cytosol (GO:0005829)
A0A4T0CQX2	T-complex protein 1 subunit epsilon	unfolded protein binding (GO:0051082)	protein folding (GO:0006457)
A0A4T0CT66	Small nuclear ribonucleoprotein G	RNA binding (GO:0003723)	mRNA splicing, via spliceosome (GO:0000398)	U5 snRNP (GO:0005682); Prp19 complex (GO:0000974); U2 snRNP (GO:0005686); U1 snRNP (GO:0005685); U4 snRNP (GO:0005687); U12-type spliceosomal complex (GO:0005689); catalytic step 2 spliceosome (GO:0071013); precatalytic spliceosome (GO:0071011); P granule (GO:0043186); membrane (GO:0016020); spliceosomal tri-snRNP complex (GO:0097526); U2-type prespliceosome (GO:0071004); SMN complex (GO:0032797)
A0A4T0CY21	Xaa-Pro aminopeptidase 1
A0A4T0CZY4	Conserved expressed oxidoreductase -related
A0A4T0D0R0	CbbY-like protein
A0A4T0DDB8	Eukaryotic translation initiation factor Eif1	RNA binding (GO:0003723)
A0A4T0DLM5	SVF1-like protein YDR222W-related			cytoplasm (GO:0005737)
A0A4T0DSB7	Myg1 exonuclease
A0A4T0DVH4	Cytoskeletal signaling protein Slm1
A0A4T0DXC4	MKI67 FHA domain-interacting nucleolar phosphoprotein	RNA binding (GO:0003723)	maturation of LSU-rRNA from tricistronic rRNA transcript (SSU-rRNA, 5.8S rRNA, LSU-rRNA) (GO:0000463)	membrane (GO:0016020); nucleolus (GO:0005730)
A0A4T0DY07	Histone H2A
A0A4T0DZE6	EF-hand			actin cytoskeleton (GO:0015629); protein-containing complex (GO:0032991)
A0A4T0DZR9	KOW domain-containing protein	RNA binding (GO:0003723); structural constituent of ribosome (GO:0003735)	cytoplasmic translation (GO:0002181); ribosomal large subunit biogenesis (GO:0042273); translational elongation (GO:0006414)	cytosolic large ribosomal subunit (GO:0022625)
A0A4T0E374	Fimbrin	actin filament binding (GO:0051015)	actin filament bundle assembly (GO:0051017)	cytoplasm (GO:0005737); actin filament bundle (GO:0032432); actin filament (GO:0005884)
A0A4T0E7S4	Protein MGARP
A0A4T0EKY7	Amelogenin
A0A4V4I4J8	Multidrug resistance protein 3	ATP hydrolysis activity (GO:0016887); active transmembrane transporter activity (GO:0022804)	transmembrane transport (GO:0055085)	integral component of membrane (GO:0016021)
A0A4V4IGE5	Bll6449 protein
A0A4V4IT86	60S ribosomal protein L35	structural constituent of ribosome (GO:0003735); mRNA binding (GO:0003729)	maturation of LSU-rRNA from tricistronic rRNA transcript (SSU-rRNA, 5.8S rRNA, LSU-rRNA) (GO:0000463)	cytosolic large ribosomal subunit (GO:0022625)
A0A4V4IUY4	GATOR complex protein NPRL2	protein binding (GO:0005515); GTPase activity (GO:0003924); GTPase activator activity (GO:0005096)	TORC1 signaling (GO:0038202); positive regulation of autophagy (GO:0010508); negative regulation of TORC1 signaling (GO:1904262); autophagy (GO:0006914)	protein-containing complex (GO:0032991); vacuolar membrane (GO:0005774)
A0A4V4IVL5	Carboxypeptidase	carboxypeptidase activity (GO:0004180); serine-type peptidase activity (GO:0008236)		membrane (GO:0016020); fungal-type vacuole (GO:0000324)
A0A4V4IW33	Pyridox_oxase_2 domain-containing protein
A0A4V4IWA8	Methionine-tRNA ligase	catalytic activity, acting on RNA (GO:0140098); ligase activity (GO:0016874)	cellular amino acid metabolic process (GO:0006520); tRNA metabolic process (GO:0006399); translational elongation (GO:0006414)	cytosol (GO:0005829)
A0A4V4IX37	Phosphoserine phosphatase	hydrolase activity, acting on ester bonds (GO:0016788)		cytoplasm (GO:0005737)
A0A4V4JI02	L-xylulose reductase	oxidoreductase activity, acting on NAD (P)H (GO:0016651)		intracellular anatomical structure (GO:0005622)
A0A4V4JVX2	Isocitrate dehydrogenase [NAD] subunit alpha	oxidoreductase activity, acting on the CH-OH group of donors, NAD or NADP as acceptor (GO:0016616)	secondary alcohol metabolic process (GO:1902652); tricarboxylic acid cycle (GO:0006099); carboxylic acid metabolic process (GO:0019752)
A0A4V4JW70	Dienelactone hydrolase family protein
A0A4V4K532	Glycoside hydrolase
A0A4V4KL85	ATP synthase subunit beta		mitochondrial transmembrane transport (GO:1990542); oxidative phosphorylation (GO:0006119); mitochondrial transport (GO:0006839); ATP synthesis coupled proton transport (GO:0015986)	mitochondrial proton-transporting ATP synthase complex (GO:0005753)
A0A4V4KSI2	Alcohol dehydrogenase 1-related
A0A4V4KT14	Pyridoxine-5'-phosphate oxidase
A0A4V4KTQ2	Bar domain protein
A0A4V4L1D3	Proteasome subunit beta type-4			nucleus (GO:0005634); membrane (GO:0016020); proteasome complex (GO:0000502)
A0A4V4L2F6	Aha1, activator of heat shock protein ATPase homolog 1B	protein binding (GO:0005515); ATPase activator activity (GO:0001671)	positive regulation of molecular function (GO:0044093); protein folding (GO:0006457)	cytosol (GO:0005829)
A0A4V4L4W2	Cytosolic neutral trehalase-related	hydrolase activity, hydrolyzing O-glycosyl compounds (GO:0004553)	cellular carbohydrate catabolic process (GO:0044275)
A0A4V4L637	Late Embryogenesis Abundant protein (LEA) family protein
A0A4V4L8M1	ABM domain-containing protein
A0A4V4LEE0	D-xylose reductase	oxidoreductase activity, acting on the CH-OH group of donors, NAD or NADP as acceptor (GO:0016616)		cytosol (GO:0005829)
A0A4V4LIZ1	Duf2433 domain-containing protein
A0A4V4LMM1	Aconitate hydratase	hydro-lyase activity (GO:0016836); iron-sulfur cluster binding (GO:0051536)	tricarboxylic acid cycle (GO:0006099)	cytosol (GO:0005829)
A0A4V4LS77	Lipoxygenase domain-containing protein	oxidoreductase activity, acting on single donors with incorporation of molecular oxygen, incorporation of two atoms of oxygen (GO:0016702)	lipid oxidation (GO:0034440)
A0A4V6TFT9	Duf1996 domain-containing protein
