# Supplementary material for: Isolation and characterization of extracellular vesicles from biotechnologically important fungus Aureobasidium pullulans
Source: Fungal Biol Biotechnol. 2022 Nov 1;9:16. doi: 10.1186/s40694-022-00146-7 (PMC9628041; doi:10.1186/s40694-022-00146-7)
Supplement: Supplementary file 2 — Additional file 2: The GO terms overrepresented and underrepresented in A. pullulans EVs proteins in Molecular Function, and Biological Process. [file 40694_2022_146_MOESM2_ESM.xlsx]

## Sheet: Function_all
Molecular function	Number of proteins	Fold Enrichment	FDR
hydrolase activity (GO:0016787)	72	1.65	0.00109
nucleoside-triphosphatase activity (GO:0017111)	25	1.83	0.0436
molecular_function (GO:0003674)	369	1.86	8.22e-39
nucleic acid binding (GO:0003676)	63	1.89	0.000112
transferase activity (GO:0016740)	70	1.94	1.5e-05
oxidoreductase activity (GO:0016491)	50	2.05	0.00015
catalytic activity (GO:0003824)	236	2.07	4.81e-26
heterocyclic compound binding (GO:1901363)	88	2.16	3.97e-09
organic cyclic compound binding (GO:0097159)	90	2.19	1.7e-09
binding (GO:0005488)	165	2.21	2.36e-19
protein binding (GO:0005515)	58	2.25	2.45e-06
hydrolase activity, acting on glycosyl bonds (GO:0016798)	15	2.3	0.038
nucleoside phosphate binding (GO:1901265)	16	2.41	0.0252
nucleotide binding (GO:0000166)	16	2.41	0.0247
carbohydrate derivative binding (GO:0097367)	12	2.68	0.0286
ribonucleotide binding (GO:0032553)	12	2.75	0.0249
lyase activity (GO:0016829)	14	2.92	0.00933
ion binding (GO:0043167)	34	2.98	4.5e-06
purine nucleotide binding (GO:0017076)	12	3.05	0.014
cation binding (GO:0043169)	13	3.13	0.0082
purine ribonucleotide binding (GO:0032555)	12	3.14	0.0123
small molecule binding (GO:0036094)	26	3.18	3.85e-05
protein-containing complex binding (GO:0044877)	14	3.21	0.00471
anion binding (GO:0043168)	25	3.22	4.54e-05
oxidoreductase activity, acting on the CH-OH group of donors, NAD or NADP as acceptor (GO:0016616)	21	3.22	0.000245
ligase activity, forming carbon-sulfur bonds (GO:0016877)	7	3.51	0.0482
histone binding (GO:0042393)	7	3.61	0.0431
carbon-oxygen lyase activity (GO:0016835)	8	3.62	0.0285
mRNA binding (GO:0003729)	15	3.62	0.00108
RNA binding (GO:0003723)	60	3.78	1.04e-14
transferase activity, transferring alkyl or aryl (other than methyl) groups (GO:0016765)	8	3.91	0.021
translation initiation factor activity (GO:0003743)	6	4.28	0.0395
ligase activity (GO:0016874)	26	4.88	3.31e-08
modification-dependent protein binding (GO:0140030)	6	5.06	0.0248
translation regulator activity (GO:0045182)	11	5.24	0.000666
translation regulator activity, nucleic acid binding (GO:0090079)	11	5.52	0.000484
translation factor activity, RNA binding (GO:0008135)	11	5.52	0.000462
unfolded protein binding (GO:0051082)	11	5.67	0.000411
isomerase activity (GO:0016853)	16	5.71	8.18e-06
structural molecule activity (GO:0005198)	39	5.89	1.37e-14
ATP binding (GO:0005524)	6	6.19	0.0128
transaminase activity (GO:0008483)	7	6.5	0.00459
structural constituent of ribosome (GO:0003735)	37	6.67	4.57e-15
translation elongation factor activity (GO:0003746)	4	7.43	0.0364
rRNA binding (GO:0019843)	10	7.74	0.000128
heat shock protein binding (GO:0031072)	5	7.74	0.0142
phosphotransferase activity, phosphate group as acceptor (GO:0016776)	4	8.25	0.0292
intramolecular transferase activity (GO:0016866)	7	8.66	0.00127
polyubiquitin modification-dependent protein binding (GO:0031593)	4	10.61	0.0178
aminopeptidase activity (GO:0004177)	3	13.92	0.0329

## Sheet: Function_top30
Molecular function	Number of proteins	Fold Enrichment	FDR
aminopeptidase activity (GO:0004177)	3	13.92	0.0329
polyubiquitin modification-dependent protein binding (GO:0031593)	4	10.61	0.0178
intramolecular transferase activity (GO:0016866)	7	8.66	0.00127
phosphotransferase activity, phosphate group as acceptor (GO:0016776)	4	8.25	0.0292
rRNA binding (GO:0019843)	10	7.74	0.000128
heat shock protein binding (GO:0031072)	5	7.74	0.0142
translation elongation factor activity (GO:0003746)	4	7.43	0.0364
structural constituent of ribosome (GO:0003735)	37	6.67	4.57e-15
transaminase activity (GO:0008483)	7	6.5	0.00459
ATP binding (GO:0005524)	6	6.19	0.0128
structural molecule activity (GO:0005198)	39	5.89	1.37e-14
isomerase activity (GO:0016853)	16	5.71	8.18e-06
unfolded protein binding (GO:0051082)	11	5.67	0.000411
translation regulator activity, nucleic acid binding (GO:0090079)	11	5.52	0.000484
translation factor activity, RNA binding (GO:0008135)	11	5.52	0.000462
translation regulator activity (GO:0045182)	11	5.24	0.000666
modification-dependent protein binding (GO:0140030)	6	5.06	0.0248
ligase activity (GO:0016874)	26	4.88	3.31e-08
translation initiation factor activity (GO:0003743)	6	4.28	0.0395
transferase activity, transferring alkyl or aryl (other than methyl) groups (GO:0016765)	8	3.91	0.021
RNA binding (GO:0003723)	60	3.78	1.04e-14
carbon-oxygen lyase activity (GO:0016835)	8	3.62	0.0285
mRNA binding (GO:0003729)	15	3.62	0.00108
histone binding (GO:0042393)	7	3.61	0.0431
ligase activity, forming carbon-sulfur bonds (GO:0016877)	7	3.51	0.0482
anion binding (GO:0043168)	25	3.22	4.54e-05
oxidoreductase activity, acting on the CH-OH group of donors, NAD or NADP as acceptor (GO:0016616)	21	3.22	0.000245
protein-containing complex binding (GO:0044877)	14	3.21	0.00471
small molecule binding (GO:0036094)	26	3.18	3.85e-05
purine ribonucleotide binding (GO:0032555)	12	3.14	0.0123

## Sheet: Process_all
Biological process	Number of proteins	Fold Enrichment	FDR
leucine biosynthetic process (GO:0009098)	3	18.56	0.0289
branched-chain amino acid biosynthetic process (GO:0009082)	8	14.85	2.71e-05
UDP-N-acetylglucosamine metabolic process (GO:0006047)	3	13.92	0.0443
tricarboxylic acid cycle (GO:0006099)	10	12.38	4.81e-06
lysine biosynthetic process (GO:0009085)	4	12.38	0.014
nucleoside diphosphate phosphorylation (GO:0006165)	7	11.81	0.000341
ribonucleoside diphosphate metabolic process (GO:0009185)	6	11.14	0.00143
purine ribonucleoside diphosphate metabolic process (GO:0009179)	6	11.14	0.00141
purine nucleoside diphosphate metabolic process (GO:0009135)	6	11.14	0.0014
ATP generation from ADP (GO:0006757)	6	11.14	0.00138
glycolytic process (GO:0006096)	6	11.14	0.00137
ADP metabolic process (GO:0046031)	6	11.14	0.00136
nucleotide phosphorylation (GO:0046939)	7	10.83	0.00049
nucleotide-sugar metabolic process (GO:0009225)	4	10.61	0.0207
acyl-CoA metabolic process (GO:0006637)	6	10.13	0.00191
glucose 6-phosphate metabolic process (GO:0051156)	7	10	0.000678
nucleoside diphosphate metabolic process (GO:0009132)	7	9.28	0.00095
hexose biosynthetic process (GO:0019319)	4	9.28	0.0289
ribosomal large subunit assembly (GO:0000027)	7	8.66	0.00127
branched-chain amino acid metabolic process (GO:0009081)	8	8.25	0.000572
nucleosome assembly (GO:0006334)	4	8.25	0.038
alpha-amino acid biosynthetic process (GO:1901607)	27	7.96	1.77e-12
cellular amino acid biosynthetic process (GO:0008652)	29	7.92	2.35e-13
purine ribonucleoside monophosphate metabolic process (GO:0009167)	4	7.43	0.0495
purine nucleoside monophosphate metabolic process (GO:0009126)	4	7.43	0.0492
aerobic respiration (GO:0009060)	15	7.14	1.39e-06
aspartate family amino acid biosynthetic process (GO:0009067)	8	7.07	0.00123
cytoplasmic translation (GO:0002181)	12	6.75	3.71e-05
purine nucleotide metabolic process (GO:0006163)	27	6.68	4.51e-11
hexose metabolic process (GO:0019318)	9	6.68	0.000671
cellular respiration (GO:0045333)	15	6.63	2.9e-06
purine ribonucleotide metabolic process (GO:0009150)	25	6.63	3e-10
organic acid biosynthetic process (GO:0016053)	38	6.59	2.42e-15
generation of precursor metabolites and energy (GO:0006091)	27	6.51	6.94e-11
ribonucleotide metabolic process (GO:0009259)	26	6.44	2.1e-10
monosaccharide metabolic process (GO:0005996)	10	6.4	0.000363
purine nucleotide biosynthetic process (GO:0006164)	19	6.3	1.45e-07
carboxylic acid biosynthetic process (GO:0046394)	34	6.25	2.77e-13
purine ribonucleotide biosynthetic process (GO:0009152)	17	6.19	1.02e-06
ATP metabolic process (GO:0046034)	14	6.19	1.34e-05
ribose phosphate metabolic process (GO:0019693)	27	6.19	1.78e-10
ribose phosphate biosynthetic process (GO:0046390)	19	6.08	2.23e-07
ribonucleotide biosynthetic process (GO:0009260)	18	6.08	5.19e-07
energy derivation by oxidation of organic compounds (GO:0015980)	15	6.05	7.03e-06
purine-containing compound metabolic process (GO:0072521)	30	5.92	3.23e-11
glucose metabolic process (GO:0006006)	5	5.8	0.0398
purine-containing compound biosynthetic process (GO:0072522)	20	5.8	1.78e-07
ribosomal large subunit biogenesis (GO:0042273)	14	5.78	2.51e-05
nucleoside triphosphate biosynthetic process (GO:0009142)	11	5.52	0.000437
protein folding (GO:0006457)	17	5.44	4.38e-06
nucleotide metabolic process (GO:0009117)	30	5.36	2.23e-10
ribonucleoside triphosphate metabolic process (GO:0009199)	10	5.3	0.00122
ribonucleoside triphosphate biosynthetic process (GO:0009201)	10	5.3	0.00121
nucleoside phosphate biosynthetic process (GO:1901293)	22	5.3	1.32e-07
nucleoside triphosphate metabolic process (GO:0009141)	11	5.24	0.000626
aspartate family amino acid metabolic process (GO:0009066)	9	5.22	0.00258
nucleotide biosynthetic process (GO:0009165)	21	5.13	4.23e-07
small molecule biosynthetic process (GO:0044283)	45	5.13	6.89e-15
purine nucleoside triphosphate biosynthetic process (GO:0009145)	9	5.06	0.0031
purine nucleoside triphosphate metabolic process (GO:0009144)	9	5.06	0.00308
purine ribonucleoside triphosphate biosynthetic process (GO:0009206)	9	5.06	0.00305
purine ribonucleoside triphosphate metabolic process (GO:0009205)	9	5.06	0.00302
nucleobase metabolic process (GO:0009112)	6	5.06	0.0297
nucleoside phosphate metabolic process (GO:0006753)	30	5.06	6.43e-10
cell wall organization (GO:0071555)	6	5.06	0.0295
external encapsulating structure organization (GO:0045229)	6	5.06	0.0293
alpha-amino acid metabolic process (GO:1901605)	31	5.05	3.31e-10
nucleobase-containing small molecule metabolic process (GO:0055086)	38	5.04	1.96e-12
ATP synthesis coupled proton transport (GO:0015986)	8	4.95	0.00726
energy coupled proton transport, down electrochemical gradient (GO:0015985)	8	4.95	0.0072
NADP metabolic process (GO:0006739)	6	4.84	0.0345
ribonucleoprotein complex assembly (GO:0022618)	17	4.78	1.8e-05
cellular amino acid metabolic process (GO:0006520)	46	4.77	2.76e-14
non-membrane-bounded organelle assembly (GO:0140694)	13	4.73	0.000341
ribonucleoprotein complex subunit organization (GO:0071826)	17	4.64	2.49e-05
proton transmembrane transport (GO:1902600)	9	4.64	0.00505
ATP biosynthetic process (GO:0006754)	8	4.64	0.0103
sulfur compound metabolic process (GO:0006790)	16	4.37	9.23e-05
carboxylic acid metabolic process (GO:0019752)	67	4.26	1e-18
glutamine family amino acid metabolic process (GO:0009064)	8	4.24	0.0165
organic acid metabolic process (GO:0006082)	67	4.23	1.25e-18
oxoacid metabolic process (GO:0043436)	67	4.23	1.14e-18
translational elongation (GO:0006414)	34	3.97	7.7e-09
translation (GO:0006412)	34	3.97	7.5e-09
amide biosynthetic process (GO:0043604)	39	3.89	6.49e-10
small molecule metabolic process (GO:0044281)	107	3.84	8.82e-27
ribosome biogenesis (GO:0042254)	29	3.76	3.61e-07
peptide biosynthetic process (GO:0043043)	34	3.76	2.51e-08
cellular amide metabolic process (GO:0043603)	45	3.75	6.71e-11
organelle assembly (GO:0070925)	14	3.66	0.00141
peptidyl-lysine modification (GO:0018205)	9	3.63	0.0213
organophosphate metabolic process (GO:0019637)	41	3.62	1.28e-09
peptide metabolic process (GO:0006518)	37	3.62	1.15e-08
organonitrogen compound biosynthetic process (GO:1901566)	95	3.6	3.06e-22
ribonucleoprotein complex biogenesis (GO:0022613)	34	3.59	7.01e-08
organophosphate biosynthetic process (GO:0090407)	27	3.58	2.53e-06
chromatin remodeling (GO:0006338)	8	3.54	0.04
ribosomal small subunit biogenesis (GO:0042274)	9	3.34	0.0332
rRNA processing (GO:0006364)	17	3.06	0.00179
carbohydrate derivative metabolic process (GO:1901135)	40	3.06	1.48e-07
rRNA metabolic process (GO:0016072)	17	2.9	0.00307
monocarboxylic acid metabolic process (GO:0032787)	16	2.88	0.00476
cell wall organization or biogenesis (GO:0071554)	11	2.88	0.0338
carbohydrate metabolic process (GO:0005975)	27	2.86	9.07e-05
carbohydrate derivative biosynthetic process (GO:1901137)	25	2.75	0.000363
phosphorus metabolic process (GO:0006793)	50	2.73	8.79e-08
phosphate-containing compound metabolic process (GO:0006796)	48	2.65	2.77e-07
protein-containing complex assembly (GO:0065003)	25	2.54	0.00126
cellular protein-containing complex assembly (GO:0034622)	24	2.52	0.00174
organonitrogen compound metabolic process (GO:1901564)	152	2.49	5.6e-22
protein-containing complex subunit organization (GO:0043933)	28	2.45	0.000722
ncRNA metabolic process (GO:0034660)	26	2.44	0.00137
cellular component biogenesis (GO:0044085)	51	2.29	5.91e-06
cellular biosynthetic process (GO:0044249)	125	2.23	2.97e-14
biosynthetic process (GO:0009058)	130	2.21	1.36e-14
organic substance biosynthetic process (GO:1901576)	127	2.21	3.31e-14
cellular component assembly (GO:0022607)	31	2.2	0.00181
cellular metabolic process (GO:0044237)	235	1.97	1.52e-22
cellular nitrogen compound biosynthetic process (GO:0044271)	80	1.94	1.69e-06
primary metabolic process (GO:0044238)	225	1.94	7.08e-21
cellular protein metabolic process (GO:0044267)	73	1.91	1.32e-05
organic substance metabolic process (GO:0071704)	237	1.9	3.21e-21
metabolic process (GO:0008152)	249	1.9	2.13e-22
protein metabolic process (GO:0019538)	78	1.89	6.37e-06
cellular nitrogen compound metabolic process (GO:0034641)	124	1.86	2.7e-09
nitrogen compound metabolic process (GO:0006807)	192	1.85	5.15e-15
cellular process (GO:0009987)	308	1.76	1.34e-24
cellular aromatic compound metabolic process (GO:0006725)	101	1.71	9.37e-06
catabolic process (GO:0009056)	51	1.7	0.00565
organic substance catabolic process (GO:1901575)	46	1.7	0.0124
heterocycle metabolic process (GO:0046483)	99	1.68	2.47e-05
cellular catabolic process (GO:0044248)	41	1.67	0.029
cellular component organization or biogenesis (GO:0071840)	76	1.67	0.000617
biological_process (GO:0008150)	321	1.66	5.75e-22
organic cyclic compound metabolic process (GO:1901360)	102	1.65	2.71e-05
nucleobase-containing compound metabolic process (GO:0006139)	91	1.62	0.000213
gene expression (GO:0010467)	78	1.61	0.00125
macromolecule metabolic process (GO:0043170)	126	1.38	0.00365

## Sheet: Process_top30
Biological process	Number of proteins	Fold Enrichment	FDR
leucine biosynthetic process (GO:0009098)	3	18.56	0.0289
branched-chain amino acid biosynthetic process (GO:0009082)	8	14.85	2.71e-05
UDP-N-acetylglucosamine metabolic process (GO:0006047)	3	13.92	0.0443
tricarboxylic acid cycle (GO:0006099)	10	12.38	4.81e-06
lysine biosynthetic process (GO:0009085)	4	12.38	0.014
nucleoside diphosphate phosphorylation (GO:0006165)	7	11.81	0.000341
ribonucleoside diphosphate metabolic process (GO:0009185)	6	11.14	0.00143
purine ribonucleoside diphosphate metabolic process (GO:0009179)	6	11.14	0.00141
purine nucleoside diphosphate metabolic process (GO:0009135)	6	11.14	0.0014
ATP generation from ADP (GO:0006757)	6	11.14	0.00138
glycolytic process (GO:0006096)	6	11.14	0.00137
ADP metabolic process (GO:0046031)	6	11.14	0.00136
nucleotide phosphorylation (GO:0046939)	7	10.83	0.00049
nucleotide-sugar metabolic process (GO:0009225)	4	10.61	0.0207
acyl-CoA metabolic process (GO:0006637)	6	10.13	0.00191
glucose 6-phosphate metabolic process (GO:0051156)	7	10	0.000678
nucleoside diphosphate metabolic process (GO:0009132)	7	9.28	0.00095
hexose biosynthetic process (GO:0019319)	4	9.28	0.0289
ribosomal large subunit assembly (GO:0000027)	7	8.66	0.00127
branched-chain amino acid metabolic process (GO:0009081)	8	8.25	0.000572
nucleosome assembly (GO:0006334)	4	8.25	0.038
alpha-amino acid biosynthetic process (GO:1901607)	27	7.96	1.77e-12
cellular amino acid biosynthetic process (GO:0008652)	29	7.92	2.35e-13
purine ribonucleoside monophosphate metabolic process (GO:0009167)	4	7.43	0.0495
purine nucleoside monophosphate metabolic process (GO:0009126)	4	7.43	0.0492
aerobic respiration (GO:0009060)	15	7.14	1.39e-06
aspartate family amino acid biosynthetic process (GO:0009067)	8	7.07	0.00123
cytoplasmic translation (GO:0002181)	12	6.75	3.71e-05
purine nucleotide metabolic process (GO:0006163)	27	6.68	4.51e-11
hexose metabolic process (GO:0019318)	9	6.68	0.000671
