# Supplementary material for: Isolation and characterization of extracellular vesicles from biotechnologically important fungus Aureobasidium pullulans
Source: Fungal Biol Biotechnol. 2022 Nov 1;9:16. doi: 10.1186/s40694-022-00146-7 (PMC9628041; doi:10.1186/s40694-022-00146-7)
Supplement: Supplementary file 3 — Additional file 3: The information of mil-RNAs apu-miR-1 and apu-miR-2 by miRDeep2. [file 40694_2022_146_MOESM3_ESM.xlsx]

## Sheet: Sheet1
assigned names	provisional id	miRDeep2 score	total read count	mature read count	loop read count	star read count	significant randfold p-value	NCBI blastn	consensus mature sequence	consensus star sequence	consensus precursor sequence	precursor coordinate
apu-miR-1	KL584990.1_28931	2.4	1074	1074	0	0	yes	blast	uuaugagacucugugcgcgg	gagcacagugucucauaaac	uuaugagacucugugcgcgguauggaguagggggauguuaaaaagucccucuucuucaccaucgagcacagugucucauaaac	KL584990.1:136261..136344:-
apu-miR-2	KL584979.1_14189	2.3	51652	51649	0	3	yes	blast	ucagucuggacguguacauc	gacauacauguccagacugc	ucagucuggacguguacaucggauccaccgacauacauguccagacugc	KL584979.1:322447..322496:-
